# Supplementary material for: Calcineurin depletion coincides with phosphorylated TDP-43 deposition in a mouse model of ALS/FTLD-TDP
Source: Acta Neuropathol Commun. 2026 Jan 3;14:33. doi: 10.1186/s40478-025-02192-9 (PMC12870385; doi:10.1186/s40478-025-02192-9)
Supplement: Supplementary file 9 — Supplementary Material 9. Table S1: A list of significantly (p adj < 0.05, and log >|1.0|) differentially expressed genes listed by cell type class and regulation (upregulation or downregulation). [file 40478_2025_2192_MOESM9_ESM.xlsx]

## Sheet: Sheet1
Cluster/ cell type	Gene	Gene Name	Regulation
astrocytes and ependymal cells	ENSMUSG00000024421	Lama3	Downregulated
astrocytes and ependymal cells	ENSMUSG00000029797	Sspo	Downregulated
astrocytes and ependymal cells	ENSMUSG00000031349	Nsdhl	Downregulated
astrocytes and ependymal cells	ENSMUSG00000041939	Mvk	Downregulated
astrocytes and ependymal cells	ENSMUSG00000050541	Adra1b	Downregulated
astrocytes and ependymal cells	ENSMUSG00000057359	Gm17494	Downregulated
astrocytes and ependymal cells	ENSMUSG00000060534	Dcc	Downregulated
astrocytes and ependymal cells	ENSMUSG00000086296	D030055H07Rik	Downregulated
astrocytes and ependymal cells	ENSMUSG00000094962	Gm21954	Downregulated
astrocytes and ependymal cells	ENSMUSG00000112454	Gm48619	Downregulated
astrocytes and ependymal cells	ENSMUSG00000115704	AC154323.2	Downregulated
astrocytes and ependymal cells	ENSMUSG00000002831	Plin4	Upregulated
astrocytes and ependymal cells	ENSMUSG00000005087	Cd44	Upregulated
astrocytes and ependymal cells	ENSMUSG00000007476	Lrrc8a	Upregulated
astrocytes and ependymal cells	ENSMUSG00000010358	Ifi35	Upregulated
astrocytes and ependymal cells	ENSMUSG00000018566	Slc2a4	Upregulated
astrocytes and ependymal cells	ENSMUSG00000019997	Ctgf	Upregulated
astrocytes and ependymal cells	ENSMUSG00000020638	Cmpk2	Upregulated
astrocytes and ependymal cells	ENSMUSG00000020641	Rsad2	Upregulated
astrocytes and ependymal cells	ENSMUSG00000020932	Gfap	Upregulated
astrocytes and ependymal cells	ENSMUSG00000021091	Serpina3n	Upregulated
astrocytes and ependymal cells	ENSMUSG00000021186	Fbln5	Upregulated
astrocytes and ependymal cells	ENSMUSG00000022218	Tgm1	Upregulated
astrocytes and ependymal cells	ENSMUSG00000022468	Endou	Upregulated
astrocytes and ependymal cells	ENSMUSG00000022548	Apod	Upregulated
astrocytes and ependymal cells	ENSMUSG00000022901	Cd86	Upregulated
astrocytes and ependymal cells	ENSMUSG00000023224	Serping1	Upregulated
astrocytes and ependymal cells	ENSMUSG00000023905	Tnfrsf12a	Upregulated
astrocytes and ependymal cells	ENSMUSG00000025498	Irf7	Upregulated
astrocytes and ependymal cells	ENSMUSG00000026656	Fcgr2b	Upregulated
astrocytes and ependymal cells	ENSMUSG00000026728	Vim	Upregulated
astrocytes and ependymal cells	ENSMUSG00000028037	Ifi44	Upregulated
astrocytes and ependymal cells	ENSMUSG00000028268	Gbp3	Upregulated
astrocytes and ependymal cells	ENSMUSG00000028270	Gbp2	Upregulated
astrocytes and ependymal cells	ENSMUSG00000029561	Oasl2	Upregulated
astrocytes and ependymal cells	ENSMUSG00000029798	Herc6	Upregulated
astrocytes and ependymal cells	ENSMUSG00000029816	Gpnmb	Upregulated
astrocytes and ependymal cells	ENSMUSG00000033880	Lgals3bp	Upregulated
astrocytes and ependymal cells	ENSMUSG00000034422	Parp14	Upregulated
astrocytes and ependymal cells	ENSMUSG00000034459	Ifit1	Upregulated
astrocytes and ependymal cells	ENSMUSG00000034855	Cxcl10	Upregulated
astrocytes and ependymal cells	ENSMUSG00000034993	Vat1	Upregulated
astrocytes and ependymal cells	ENSMUSG00000037321	Tap1	Upregulated
astrocytes and ependymal cells	ENSMUSG00000037405	Icam1	Upregulated
astrocytes and ependymal cells	ENSMUSG00000037921	Ddx60	Upregulated
astrocytes and ependymal cells	ENSMUSG00000038612	Mcl1	Upregulated
astrocytes and ependymal cells	ENSMUSG00000039646	Vasn	Upregulated
astrocytes and ependymal cells	ENSMUSG00000040296	Ddx58	Upregulated
astrocytes and ependymal cells	ENSMUSG00000040483	Xaf1	Upregulated
astrocytes and ependymal cells	ENSMUSG00000041120	Nbl1	Upregulated
astrocytes and ependymal cells	ENSMUSG00000041559	Fmod	Upregulated
astrocytes and ependymal cells	ENSMUSG00000041736	Tspo	Upregulated
astrocytes and ependymal cells	ENSMUSG00000041827	Oasl1	Upregulated
astrocytes and ependymal cells	ENSMUSG00000046718	Bst2	Upregulated
astrocytes and ependymal cells	ENSMUSG00000046879	Irgm1	Upregulated
astrocytes and ependymal cells	ENSMUSG00000051340	Olfr645	Upregulated
astrocytes and ependymal cells	ENSMUSG00000053113	Socs3	Upregulated
astrocytes and ependymal cells	ENSMUSG00000053175	Bcl3	Upregulated
astrocytes and ependymal cells	ENSMUSG00000054072	Iigp1	Upregulated
astrocytes and ependymal cells	ENSMUSG00000060550	H2-Q7	Upregulated
astrocytes and ependymal cells	ENSMUSG00000060802	B2m	Upregulated
astrocytes and ependymal cells	ENSMUSG00000062488	Ifit3b	Upregulated
astrocytes and ependymal cells	ENSMUSG00000063268	Parp10	Upregulated
astrocytes and ependymal cells	ENSMUSG00000068267	Cenpb	Upregulated
astrocytes and ependymal cells	ENSMUSG00000073411	H2-D1	Upregulated
astrocytes and ependymal cells	ENSMUSG00000073418	C4b	Upregulated
astrocytes and ependymal cells	ENSMUSG00000073555	Gm4951	Upregulated
astrocytes and ependymal cells	ENSMUSG00000074151	Nlrc5	Upregulated
astrocytes and ependymal cells	ENSMUSG00000074896	Ifit3	Upregulated
astrocytes and ependymal cells	ENSMUSG00000078853	Igtp	Upregulated
astrocytes and ependymal cells	ENSMUSG00000079037	Prnp	Upregulated
astrocytes and ependymal cells	ENSMUSG00000086165	Gm15690	Upregulated
astrocytes and ependymal cells	ENSMUSG00000086564	Cd101	Upregulated
astrocytes and ependymal cells	ENSMUSG00000090942	F830016B08Rik	Upregulated
astrocytes and ependymal cells	ENSMUSG00000092277	Gm19684	Upregulated
astrocytes and ependymal cells	ENSMUSG00000098754	Prn	Upregulated
astrocytes and ependymal cells	ENSMUSG00000104713	Gbp6	Upregulated
astrocytes and ependymal cells	ENSMUSG00000109824	Olfr643	Upregulated
astrocytes and ependymal cells	TARDBP_NLS_TRANSGENE		Upregulated
cerebellum GABAergic neurons	ENSMUSG00000020524	Gria1	Upregulated
cerebellum GABAergic neurons	ENSMUSG00000079037	Prnp	Upregulated
cerebellum glutamatergic neurons	ENSMUSG00000000305	Cdh4	Downregulated
cerebellum glutamatergic neurons	ENSMUSG00000000805	Car4	Downregulated
cerebellum glutamatergic neurons	ENSMUSG00000002100	Mybpc3	Downregulated
cerebellum glutamatergic neurons	ENSMUSG00000002459	Rgs20	Downregulated
cerebellum glutamatergic neurons	ENSMUSG00000004698	Hdac9	Downregulated
cerebellum glutamatergic neurons	ENSMUSG00000006241	Ccdc159	Downregulated
cerebellum glutamatergic neurons	ENSMUSG00000010122	Slc47a1	Downregulated
cerebellum glutamatergic neurons	ENSMUSG00000013089	Etv5	Downregulated
cerebellum glutamatergic neurons	ENSMUSG00000014782	Plekhg4	Downregulated
cerebellum glutamatergic neurons	ENSMUSG00000017897	Eya2	Downregulated
cerebellum glutamatergic neurons	ENSMUSG00000019865	Nmbr	Downregulated
cerebellum glutamatergic neurons	ENSMUSG00000019986	Ahi1	Downregulated
cerebellum glutamatergic neurons	ENSMUSG00000021342	Prl	Downregulated
cerebellum glutamatergic neurons	ENSMUSG00000021448	Shc3	Downregulated
cerebellum glutamatergic neurons	ENSMUSG00000021510	Zfp729a	Downregulated
cerebellum glutamatergic neurons	ENSMUSG00000021569	Trip13	Downregulated
cerebellum glutamatergic neurons	ENSMUSG00000021903	Galnt15	Downregulated
cerebellum glutamatergic neurons	ENSMUSG00000022055	Nefl	Downregulated
cerebellum glutamatergic neurons	ENSMUSG00000023918	Adgrf4	Downregulated
cerebellum glutamatergic neurons	ENSMUSG00000024299	Adamts10	Downregulated
cerebellum glutamatergic neurons	ENSMUSG00000024427	Spry4	Downregulated
cerebellum glutamatergic neurons	ENSMUSG00000024617	Camk2a	Downregulated
cerebellum glutamatergic neurons	ENSMUSG00000025370	Cdh9	Downregulated
cerebellum glutamatergic neurons	ENSMUSG00000025432	Avil	Downregulated
cerebellum glutamatergic neurons	ENSMUSG00000025650	Col7a1	Downregulated
cerebellum glutamatergic neurons	ENSMUSG00000025993	Slc40a1	Downregulated
cerebellum glutamatergic neurons	ENSMUSG00000026185	Igfbp5	Downregulated
cerebellum glutamatergic neurons	ENSMUSG00000026259	Ngef	Downregulated
cerebellum glutamatergic neurons	ENSMUSG00000026315	Serpinb8	Downregulated
cerebellum glutamatergic neurons	ENSMUSG00000026834	Acvr1c	Downregulated
cerebellum glutamatergic neurons	ENSMUSG00000027297	Ltk	Downregulated
cerebellum glutamatergic neurons	ENSMUSG00000027351	Spred1	Downregulated
cerebellum glutamatergic neurons	ENSMUSG00000027489	Necab3	Downregulated
cerebellum glutamatergic neurons	ENSMUSG00000027500	Stmn2	Downregulated
cerebellum glutamatergic neurons	ENSMUSG00000028115	Bnipl	Downregulated
cerebellum glutamatergic neurons	ENSMUSG00000028184	Adgrl2	Downregulated
cerebellum glutamatergic neurons	ENSMUSG00000028364	Tnc	Downregulated
cerebellum glutamatergic neurons	ENSMUSG00000028370	Pappa	Downregulated
cerebellum glutamatergic neurons	ENSMUSG00000028463	Car9	Downregulated
cerebellum glutamatergic neurons	ENSMUSG00000028883	Sema3a	Downregulated
cerebellum glutamatergic neurons	ENSMUSG00000029602	Rasal1	Downregulated
cerebellum glutamatergic neurons	ENSMUSG00000029700	Slc13a1	Downregulated
cerebellum glutamatergic neurons	ENSMUSG00000029765	Plxna4	Downregulated
cerebellum glutamatergic neurons	ENSMUSG00000029781	Fkbp9	Downregulated
cerebellum glutamatergic neurons	ENSMUSG00000030350	Prmt8	Downregulated
cerebellum glutamatergic neurons	ENSMUSG00000030351	Tspan11	Downregulated
cerebellum glutamatergic neurons	ENSMUSG00000030491	Tdrd12	Downregulated
cerebellum glutamatergic neurons	ENSMUSG00000031070	Mrgprf	Downregulated
cerebellum glutamatergic neurons	ENSMUSG00000031226	Pbdc1	Downregulated
cerebellum glutamatergic neurons	ENSMUSG00000031629	Cenpu	Downregulated
cerebellum glutamatergic neurons	ENSMUSG00000032036	Kirrel3	Downregulated
cerebellum glutamatergic neurons	ENSMUSG00000032289	Thsd4	Downregulated
cerebellum glutamatergic neurons	ENSMUSG00000032452	Clstn2	Downregulated
cerebellum glutamatergic neurons	ENSMUSG00000033730	Egr3	Downregulated
cerebellum glutamatergic neurons	ENSMUSG00000034057	Myrfl	Downregulated
cerebellum glutamatergic neurons	ENSMUSG00000034765	Dusp5	Downregulated
cerebellum glutamatergic neurons	ENSMUSG00000035314	Gdpd5	Downregulated
cerebellum glutamatergic neurons	ENSMUSG00000035711	Dok3	Downregulated
cerebellum glutamatergic neurons	ENSMUSG00000036872	Abcc12	Downregulated
cerebellum glutamatergic neurons	ENSMUSG00000037239	Spred3	Downregulated
cerebellum glutamatergic neurons	ENSMUSG00000037347	Chst7	Downregulated
cerebellum glutamatergic neurons	ENSMUSG00000037428	Vgf	Downregulated
cerebellum glutamatergic neurons	ENSMUSG00000037579	Kcnh3	Downregulated
cerebellum glutamatergic neurons	ENSMUSG00000037922	Bank1	Downregulated
cerebellum glutamatergic neurons	ENSMUSG00000038781	Stap2	Downregulated
cerebellum glutamatergic neurons	ENSMUSG00000038843	Gcnt1	Downregulated
cerebellum glutamatergic neurons	ENSMUSG00000040260	Daam2	Downregulated
cerebellum glutamatergic neurons	ENSMUSG00000040270	Bach2	Downregulated
cerebellum glutamatergic neurons	ENSMUSG00000040812	Agbl2	Downregulated
cerebellum glutamatergic neurons	ENSMUSG00000041261	Car8	Downregulated
cerebellum glutamatergic neurons	ENSMUSG00000042184	1700069L16Rik	Downregulated
cerebellum glutamatergic neurons	ENSMUSG00000042581	Thsd7b	Downregulated
cerebellum glutamatergic neurons	ENSMUSG00000043036	Ccdc63	Downregulated
cerebellum glutamatergic neurons	ENSMUSG00000043144	Aqp6	Downregulated
cerebellum glutamatergic neurons	ENSMUSG00000044674	Fzd1	Downregulated
cerebellum glutamatergic neurons	ENSMUSG00000045671	Spred2	Downregulated
cerebellum glutamatergic neurons	ENSMUSG00000045672	Col27a1	Downregulated
cerebellum glutamatergic neurons	ENSMUSG00000046287	Pnma3	Downregulated
cerebellum glutamatergic neurons	ENSMUSG00000047642	D930020B18Rik	Downregulated
cerebellum glutamatergic neurons	ENSMUSG00000050271	Prag1	Downregulated
cerebellum glutamatergic neurons	ENSMUSG00000050503	Fbxl22	Downregulated
cerebellum glutamatergic neurons	ENSMUSG00000050783	Htr1f	Downregulated
cerebellum glutamatergic neurons	ENSMUSG00000051111	Sv2c	Downregulated
cerebellum glutamatergic neurons	ENSMUSG00000053141	Ptprt	Downregulated
cerebellum glutamatergic neurons	ENSMUSG00000053214	Gm9899	Downregulated
cerebellum glutamatergic neurons	ENSMUSG00000053310	Nrgn	Downregulated
cerebellum glutamatergic neurons	ENSMUSG00000053519	Kcnip1	Downregulated
cerebellum glutamatergic neurons	ENSMUSG00000053963	Stum	Downregulated
cerebellum glutamatergic neurons	ENSMUSG00000054702	Ap1s3	Downregulated
cerebellum glutamatergic neurons	ENSMUSG00000057359	Gm17494	Downregulated
cerebellum glutamatergic neurons	ENSMUSG00000057948	Unc13d	Downregulated
cerebellum glutamatergic neurons	ENSMUSG00000058626	Capn11	Downregulated
cerebellum glutamatergic neurons	ENSMUSG00000058806	Col13a1	Downregulated
cerebellum glutamatergic neurons	ENSMUSG00000059203	Il1rapl2	Downregulated
cerebellum glutamatergic neurons	ENSMUSG00000059326	Csf2ra	Downregulated
cerebellum glutamatergic neurons	ENSMUSG00000064293	Cntn4	Downregulated
cerebellum glutamatergic neurons	ENSMUSG00000067071	Hes6	Downregulated
cerebellum glutamatergic neurons	ENSMUSG00000068962	Zfp114	Downregulated
cerebellum glutamatergic neurons	ENSMUSG00000070348	Ccnd1	Downregulated
cerebellum glutamatergic neurons	ENSMUSG00000072844	G530011O06Rik	Downregulated
cerebellum glutamatergic neurons	ENSMUSG00000075020	Mir670hg	Downregulated
cerebellum glutamatergic neurons	ENSMUSG00000078185	Chml	Downregulated
cerebellum glutamatergic neurons	ENSMUSG00000079550	Mpp4	Downregulated
cerebellum glutamatergic neurons	ENSMUSG00000085720	Gm7854	Downregulated
cerebellum glutamatergic neurons	ENSMUSG00000087049	Bach2it1	Downregulated
cerebellum glutamatergic neurons	ENSMUSG00000087651	1500009L16Rik	Downregulated
cerebellum glutamatergic neurons	ENSMUSG00000091722	Siah3	Downregulated
cerebellum glutamatergic neurons	ENSMUSG00000091947	6530401F13Rik	Downregulated
cerebellum glutamatergic neurons	ENSMUSG00000097636	Mirt1	Downregulated
cerebellum glutamatergic neurons	ENSMUSG00000099899	Gm28784	Downregulated
cerebellum glutamatergic neurons	ENSMUSG00000100287	Gm28068	Downregulated
cerebellum glutamatergic neurons	ENSMUSG00000100534	Gm816	Downregulated
cerebellum glutamatergic neurons	ENSMUSG00000102224	4930447F24Rik	Downregulated
cerebellum glutamatergic neurons	ENSMUSG00000105933	Gm43260	Downregulated
cerebellum glutamatergic neurons	ENSMUSG00000109844	Gm31816	Downregulated
cerebellum glutamatergic neurons	ENSMUSG00000110105	Gm45844	Downregulated
cerebellum glutamatergic neurons	ENSMUSG00000110218	Gm20219	Downregulated
cerebellum glutamatergic neurons	ENSMUSG00000110534	Gm45708	Downregulated
cerebellum glutamatergic neurons	ENSMUSG00000111389	Gm39465	Downregulated
cerebellum glutamatergic neurons	ENSMUSG00000111761	9230112J17Rik	Downregulated
cerebellum glutamatergic neurons	ENSMUSG00000112035	AC122018.1	Downregulated
cerebellum glutamatergic neurons	ENSMUSG00000112761	Gm47972	Downregulated
cerebellum glutamatergic neurons	ENSMUSG00000114284	9630015K15Rik	Downregulated
cerebellum glutamatergic neurons	ENSMUSG00000117220		Downregulated
cerebellum glutamatergic neurons	ENSMUSG00000118193		Downregulated
cerebellum glutamatergic neurons	ENSMUSG00000118257		Downregulated
cerebellum glutamatergic neurons	ENSMUSG00000002831	Plin4	Upregulated
cerebellum glutamatergic neurons	ENSMUSG00000006442	Srm	Upregulated
cerebellum glutamatergic neurons	ENSMUSG00000007892	Rplp1	Upregulated
cerebellum glutamatergic neurons	ENSMUSG00000018102	Hist1h2bc	Upregulated
cerebellum glutamatergic neurons	ENSMUSG00000020932	Gfap	Upregulated
cerebellum glutamatergic neurons	ENSMUSG00000021091	Serpina3n	Upregulated
cerebellum glutamatergic neurons	ENSMUSG00000022622	Acr	Upregulated
cerebellum glutamatergic neurons	ENSMUSG00000024553	Galr1	Upregulated
cerebellum glutamatergic neurons	ENSMUSG00000025068	Gsto1	Upregulated
cerebellum glutamatergic neurons	ENSMUSG00000027408	Cpxm1	Upregulated
cerebellum glutamatergic neurons	ENSMUSG00000028307	Aldob	Upregulated
cerebellum glutamatergic neurons	ENSMUSG00000030170	Wnt5b	Upregulated
cerebellum glutamatergic neurons	ENSMUSG00000031620	Iqcm	Upregulated
cerebellum glutamatergic neurons	ENSMUSG00000031762	Mt2	Upregulated
cerebellum glutamatergic neurons	ENSMUSG00000032578	Cish	Upregulated
cerebellum glutamatergic neurons	ENSMUSG00000033880	Lgals3bp	Upregulated
cerebellum glutamatergic neurons	ENSMUSG00000034391	Fbxo15	Upregulated
cerebellum glutamatergic neurons	ENSMUSG00000035274	Tpbg	Upregulated
cerebellum glutamatergic neurons	ENSMUSG00000035506	Slc12a8	Upregulated
cerebellum glutamatergic neurons	ENSMUSG00000040084	Bub1b	Upregulated
cerebellum glutamatergic neurons	ENSMUSG00000043773	1700048O20Rik	Upregulated
cerebellum glutamatergic neurons	ENSMUSG00000047843	Bri3	Upregulated
cerebellum glutamatergic neurons	ENSMUSG00000050335	Lgals3	Upregulated
cerebellum glutamatergic neurons	ENSMUSG00000051340	Olfr645	Upregulated
cerebellum glutamatergic neurons	ENSMUSG00000051817	Sox12	Upregulated
cerebellum glutamatergic neurons	ENSMUSG00000052616	Terb1	Upregulated
cerebellum glutamatergic neurons	ENSMUSG00000056031	9330154J02Rik	Upregulated
cerebellum glutamatergic neurons	ENSMUSG00000058145	Adamts17	Upregulated
cerebellum glutamatergic neurons	ENSMUSG00000070369	Itgad	Upregulated
cerebellum glutamatergic neurons	ENSMUSG00000070419	Cyp3a57	Upregulated
cerebellum glutamatergic neurons	ENSMUSG00000073418	C4b	Upregulated
cerebellum glutamatergic neurons	ENSMUSG00000076431	Sox4	Upregulated
cerebellum glutamatergic neurons	ENSMUSG00000078838	Gm17382	Upregulated
cerebellum glutamatergic neurons	ENSMUSG00000079037	Prnp	Upregulated
cerebellum glutamatergic neurons	ENSMUSG00000085431	4930440I19Rik	Upregulated
cerebellum glutamatergic neurons	ENSMUSG00000086193	Gm11508	Upregulated
cerebellum glutamatergic neurons	ENSMUSG00000086363	A330102I10Rik	Upregulated
cerebellum glutamatergic neurons	ENSMUSG00000089737	Gm15688	Upregulated
cerebellum glutamatergic neurons	ENSMUSG00000089837	Npcd	Upregulated
cerebellum glutamatergic neurons	ENSMUSG00000092536	Gm20501	Upregulated
cerebellum glutamatergic neurons	ENSMUSG00000097280	AI849053	Upregulated
cerebellum glutamatergic neurons	ENSMUSG00000098754	Prn	Upregulated
cerebellum glutamatergic neurons	ENSMUSG00000100954	Gm10138	Upregulated
cerebellum glutamatergic neurons	ENSMUSG00000105850	Gm2861	Upregulated
cerebellum glutamatergic neurons	ENSMUSG00000107638	Gm30524	Upregulated
cerebellum glutamatergic neurons	ENSMUSG00000109228	Fam81b	Upregulated
cerebellum glutamatergic neurons	ENSMUSG00000109824	Olfr643	Upregulated
cerebellum glutamatergic neurons	ENSMUSG00000110554	Gm35256	Upregulated
cerebellum glutamatergic neurons	ENSMUSG00000111758	Gm30373	Upregulated
cerebellum glutamatergic neurons	ENSMUSG00000111883	Gm31182	Upregulated
cerebellum glutamatergic neurons	ENSMUSG00000113052	Gm31513	Upregulated
cerebellum glutamatergic neurons	ENSMUSG00000114695	Gm48648	Upregulated
cerebellum glutamatergic neurons	ENSMUSG00000114854	Gm34354	Upregulated
cerebellum glutamatergic neurons	ENSMUSG00000115772	AC154227.2	Upregulated
cerebellum glutamatergic neurons	ENSMUSG00000116525	AC156026.1	Upregulated
cerebellum glutamatergic neurons	ENSMUSG00000117608		Upregulated
cerebellum glutamatergic neurons	ENSMUSG00000118601		Upregulated
cerebral cortex-caudal ganglionic eminence GABAergic neurons	ENSMUSG00000041272	Tox	Downregulated
cerebral cortex-caudal ganglionic eminence GABAergic neurons	ENSMUSG00000050783	Htr1f	Downregulated
cerebral cortex-caudal ganglionic eminence GABAergic neurons	ENSMUSG00000078591	Hs3st4	Downregulated
cerebral cortex-caudal ganglionic eminence GABAergic neurons	ENSMUSG00000079037	Prnp	Upregulated
cerebral cortex-medial ganglionic eminence GABAergic neurons	ENSMUSG00000038418	Egr1	Downregulated
cerebral cortex-medial ganglionic eminence GABAergic neurons	ENSMUSG00000040998	Npnt	Downregulated
cerebral cortex-medial ganglionic eminence GABAergic neurons	ENSMUSG00000050541	Adra1b	Downregulated
cerebral cortex-medial ganglionic eminence GABAergic neurons	ENSMUSG00000085609	1700016P03Rik	Downregulated
cerebral cortex-medial ganglionic eminence GABAergic neurons	ENSMUSG00000030592	Ryr1	Upregulated
cerebral cortex-medial ganglionic eminence GABAergic neurons	ENSMUSG00000112343	Sfta3-ps	Upregulated
cerebral cortex-medial ganglionic eminence GABAergic neurons	TARDBP_NLS_TRANSGENE		Upregulated
cerebral nuclei-lateral ganglionic eminence GABAergic neurons	ENSMUSG00000000530	Acvrl1	Downregulated
cerebral nuclei-lateral ganglionic eminence GABAergic neurons	ENSMUSG00000002459	Rgs20	Downregulated
cerebral nuclei-lateral ganglionic eminence GABAergic neurons	ENSMUSG00000010592	Dazl	Downregulated
cerebral nuclei-lateral ganglionic eminence GABAergic neurons	ENSMUSG00000019916	P4ha1	Downregulated
cerebral nuclei-lateral ganglionic eminence GABAergic neurons	ENSMUSG00000020601	Trib2	Downregulated
cerebral nuclei-lateral ganglionic eminence GABAergic neurons	ENSMUSG00000020953	Coch	Downregulated
cerebral nuclei-lateral ganglionic eminence GABAergic neurons	ENSMUSG00000021614	Vcan	Downregulated
cerebral nuclei-lateral ganglionic eminence GABAergic neurons	ENSMUSG00000022861	Dgkg	Downregulated
cerebral nuclei-lateral ganglionic eminence GABAergic neurons	ENSMUSG00000023274	Cd4	Downregulated
cerebral nuclei-lateral ganglionic eminence GABAergic neurons	ENSMUSG00000025789	St8sia2	Downregulated
cerebral nuclei-lateral ganglionic eminence GABAergic neurons	ENSMUSG00000026834	Acvr1c	Downregulated
cerebral nuclei-lateral ganglionic eminence GABAergic neurons	ENSMUSG00000027750	Postn	Downregulated
cerebral nuclei-lateral ganglionic eminence GABAergic neurons	ENSMUSG00000027955	Fam198b	Downregulated
cerebral nuclei-lateral ganglionic eminence GABAergic neurons	ENSMUSG00000028031	Dkk2	Downregulated
cerebral nuclei-lateral ganglionic eminence GABAergic neurons	ENSMUSG00000029154	Cwh43	Downregulated
cerebral nuclei-lateral ganglionic eminence GABAergic neurons	ENSMUSG00000029608	Rph3a	Downregulated
cerebral nuclei-lateral ganglionic eminence GABAergic neurons	ENSMUSG00000030270	Cpne9	Downregulated
cerebral nuclei-lateral ganglionic eminence GABAergic neurons	ENSMUSG00000030592	Ryr1	Downregulated
cerebral nuclei-lateral ganglionic eminence GABAergic neurons	ENSMUSG00000031506	Ptpn7	Downregulated
cerebral nuclei-lateral ganglionic eminence GABAergic neurons	ENSMUSG00000032343	Impg1	Downregulated
cerebral nuclei-lateral ganglionic eminence GABAergic neurons	ENSMUSG00000033730	Egr3	Downregulated
cerebral nuclei-lateral ganglionic eminence GABAergic neurons	ENSMUSG00000036872	Abcc12	Downregulated
cerebral nuclei-lateral ganglionic eminence GABAergic neurons	ENSMUSG00000039103	Nexn	Downregulated
cerebral nuclei-lateral ganglionic eminence GABAergic neurons	ENSMUSG00000039115	Itga9	Downregulated
cerebral nuclei-lateral ganglionic eminence GABAergic neurons	ENSMUSG00000040972	Igsf21	Downregulated
cerebral nuclei-lateral ganglionic eminence GABAergic neurons	ENSMUSG00000041324	Inhba	Downregulated
cerebral nuclei-lateral ganglionic eminence GABAergic neurons	ENSMUSG00000041669	Prima1	Downregulated
cerebral nuclei-lateral ganglionic eminence GABAergic neurons	ENSMUSG00000042064	Myo3b	Downregulated
cerebral nuclei-lateral ganglionic eminence GABAergic neurons	ENSMUSG00000042489	Clspn	Downregulated
cerebral nuclei-lateral ganglionic eminence GABAergic neurons	ENSMUSG00000044288	Cnr1	Downregulated
cerebral nuclei-lateral ganglionic eminence GABAergic neurons	ENSMUSG00000045903	Npas4	Downregulated
cerebral nuclei-lateral ganglionic eminence GABAergic neurons	ENSMUSG00000057457	Phex	Downregulated
cerebral nuclei-lateral ganglionic eminence GABAergic neurons	ENSMUSG00000059203	Il1rapl2	Downregulated
cerebral nuclei-lateral ganglionic eminence GABAergic neurons	ENSMUSG00000061462	Obscn	Downregulated
cerebral nuclei-lateral ganglionic eminence GABAergic neurons	ENSMUSG00000071104	Ccdc110	Downregulated
cerebral nuclei-lateral ganglionic eminence GABAergic neurons	ENSMUSG00000072982	9230009I02Rik	Downregulated
cerebral nuclei-lateral ganglionic eminence GABAergic neurons	ENSMUSG00000074508	Gm10706	Downregulated
cerebral nuclei-lateral ganglionic eminence GABAergic neurons	ENSMUSG00000075020	Mir670hg	Downregulated
cerebral nuclei-lateral ganglionic eminence GABAergic neurons	ENSMUSG00000085222	Gm13974	Downregulated
cerebral nuclei-lateral ganglionic eminence GABAergic neurons	ENSMUSG00000087011	Gm12930	Downregulated
cerebral nuclei-lateral ganglionic eminence GABAergic neurons	ENSMUSG00000101448	Gm28494	Downregulated
cerebral nuclei-lateral ganglionic eminence GABAergic neurons	ENSMUSG00000105736	Gm42456	Downregulated
cerebral nuclei-lateral ganglionic eminence GABAergic neurons	ENSMUSG00000112967	4930428E07Rik	Downregulated
cerebral nuclei-lateral ganglionic eminence GABAergic neurons	ENSMUSG00000117521		Downregulated
cerebral nuclei-lateral ganglionic eminence GABAergic neurons	ENSMUSG00000118198		Downregulated
cerebral nuclei-lateral ganglionic eminence GABAergic neurons	ENSMUSG00000015243	Abca1	Upregulated
cerebral nuclei-lateral ganglionic eminence GABAergic neurons	ENSMUSG00000020534	Shmt1	Upregulated
cerebral nuclei-lateral ganglionic eminence GABAergic neurons	ENSMUSG00000020932	Gfap	Upregulated
cerebral nuclei-lateral ganglionic eminence GABAergic neurons	ENSMUSG00000022996	Wnt10b	Upregulated
cerebral nuclei-lateral ganglionic eminence GABAergic neurons	ENSMUSG00000024079	Eif2ak2	Upregulated
cerebral nuclei-lateral ganglionic eminence GABAergic neurons	ENSMUSG00000026104	Stat1	Upregulated
cerebral nuclei-lateral ganglionic eminence GABAergic neurons	ENSMUSG00000028876	Epha10	Upregulated
cerebral nuclei-lateral ganglionic eminence GABAergic neurons	ENSMUSG00000031297	Slc7a3	Upregulated
cerebral nuclei-lateral ganglionic eminence GABAergic neurons	ENSMUSG00000031620	Iqcm	Upregulated
cerebral nuclei-lateral ganglionic eminence GABAergic neurons	ENSMUSG00000032776	Mctp2	Upregulated
cerebral nuclei-lateral ganglionic eminence GABAergic neurons	ENSMUSG00000033880	Lgals3bp	Upregulated
cerebral nuclei-lateral ganglionic eminence GABAergic neurons	ENSMUSG00000034459	Ifit1	Upregulated
cerebral nuclei-lateral ganglionic eminence GABAergic neurons	ENSMUSG00000037921	Ddx60	Upregulated
cerebral nuclei-lateral ganglionic eminence GABAergic neurons	ENSMUSG00000038539	Atf5	Upregulated
cerebral nuclei-lateral ganglionic eminence GABAergic neurons	ENSMUSG00000045312	Lhfpl2	Upregulated
cerebral nuclei-lateral ganglionic eminence GABAergic neurons	ENSMUSG00000050332	Amer1	Upregulated
cerebral nuclei-lateral ganglionic eminence GABAergic neurons	ENSMUSG00000060802	B2m	Upregulated
cerebral nuclei-lateral ganglionic eminence GABAergic neurons	ENSMUSG00000061232	H2-K1	Upregulated
cerebral nuclei-lateral ganglionic eminence GABAergic neurons	ENSMUSG00000073418	C4b	Upregulated
cerebral nuclei-lateral ganglionic eminence GABAergic neurons	ENSMUSG00000074340	Ovgp1	Upregulated
cerebral nuclei-lateral ganglionic eminence GABAergic neurons	ENSMUSG00000079037	Prnp	Upregulated
cerebral nuclei-lateral ganglionic eminence GABAergic neurons	ENSMUSG00000090213	Tmem189	Upregulated
cerebral nuclei-lateral ganglionic eminence GABAergic neurons	ENSMUSG00000097177	9330159M07Rik	Upregulated
cerebral nuclei-lateral ganglionic eminence GABAergic neurons	TARDBP_NLS_TRANSGENE		Upregulated
dentate gyrus-immature glutamatergic neurons	ENSMUSG00000026185	Igfbp5	Downregulated
dentate gyrus-immature glutamatergic neurons	ENSMUSG00000026678	Rgs5	Downregulated
dentate gyrus-immature glutamatergic neurons	ENSMUSG00000027684	Mecom	Downregulated
dentate gyrus-immature glutamatergic neurons	ENSMUSG00000030237	Slco1a4	Downregulated
dentate gyrus-immature glutamatergic neurons	ENSMUSG00000032289	Thsd4	Downregulated
dentate gyrus-immature glutamatergic neurons	ENSMUSG00000032327	Stra6	Downregulated
dentate gyrus-immature glutamatergic neurons	ENSMUSG00000040584	Abcb1a	Downregulated
dentate gyrus-immature glutamatergic neurons	ENSMUSG00000041272	Tox	Downregulated
dentate gyrus-immature glutamatergic neurons	ENSMUSG00000055653	Gpc3	Downregulated
dentate gyrus-immature glutamatergic neurons	ENSMUSG00000024079	Eif2ak2	Upregulated
dentate gyrus-immature glutamatergic neurons	ENSMUSG00000024598	Fbn2	Upregulated
dentate gyrus-immature glutamatergic neurons	ENSMUSG00000026104	Stat1	Upregulated
dentate gyrus-immature glutamatergic neurons	ENSMUSG00000037921	Ddx60	Upregulated
dentate gyrus-immature glutamatergic neurons	ENSMUSG00000049928	Glp2r	Upregulated
dentate gyrus-immature glutamatergic neurons	TARDBP_NLS_TRANSGENE		Upregulated
immune cells	ENSMUSG00000005360	Slc1a3	Downregulated
immune cells	ENSMUSG00000022332	Khdrbs3	Downregulated
immune cells	ENSMUSG00000022519	Srl	Downregulated
immune cells	ENSMUSG00000028976	Slc2a5	Downregulated
immune cells	ENSMUSG00000029765	Plxna4	Downregulated
immune cells	ENSMUSG00000030539	Sema4b	Downregulated
immune cells	ENSMUSG00000031523	Dlc1	Downregulated
immune cells	ENSMUSG00000036362	P2ry13	Downregulated
immune cells	ENSMUSG00000037922	Bank1	Downregulated
immune cells	ENSMUSG00000039115	Itga9	Downregulated
immune cells	ENSMUSG00000072720	Myo18b	Downregulated
immune cells	ENSMUSG00000090185	Gm15523	Downregulated
immune cells	ENSMUSG00000097178	2310002F09Rik	Downregulated
immune cells	ENSMUSG00000112360	Gm48614	Downregulated
immune cells	ENSMUSG00000000982	Ccl3	Upregulated
immune cells	ENSMUSG00000001783	Rtcb	Upregulated
immune cells	ENSMUSG00000002602	Axl	Upregulated
immune cells	ENSMUSG00000002983	Relb	Upregulated
immune cells	ENSMUSG00000004530	Coro1c	Upregulated
immune cells	ENSMUSG00000009585	Apobec3	Upregulated
immune cells	ENSMUSG00000014599	Csf1	Upregulated
immune cells	ENSMUSG00000015090	Ptgds	Upregulated
immune cells	ENSMUSG00000015396	Cd83	Upregulated
immune cells	ENSMUSG00000015568	Lpl	Upregulated
immune cells	ENSMUSG00000016496	Cd274	Upregulated
immune cells	ENSMUSG00000017830	Dhx58	Upregulated
immune cells	ENSMUSG00000018930	Ccl4	Upregulated
immune cells	ENSMUSG00000020532	Acaca	Upregulated
immune cells	ENSMUSG00000020641	Rsad2	Upregulated
immune cells	ENSMUSG00000020841	Cpd	Upregulated
immune cells	ENSMUSG00000022246	Rai14	Upregulated
immune cells	ENSMUSG00000022265	Ank	Upregulated
immune cells	ENSMUSG00000022548	Apod	Upregulated
immune cells	ENSMUSG00000024079	Eif2ak2	Upregulated
immune cells	ENSMUSG00000025351	Cd63	Upregulated
immune cells	ENSMUSG00000025586	Cpeb1	Upregulated
immune cells	ENSMUSG00000025743	Sdc3	Upregulated
immune cells	ENSMUSG00000025854	Fam20c	Upregulated
immune cells	ENSMUSG00000026104	Stat1	Upregulated
immune cells	ENSMUSG00000026222	Sp100	Upregulated
immune cells	ENSMUSG00000026896	Ifih1	Upregulated
immune cells	ENSMUSG00000027238	Frmd5	Upregulated
immune cells	ENSMUSG00000027580	Helz2	Upregulated
immune cells	ENSMUSG00000027698	Nceh1	Upregulated
immune cells	ENSMUSG00000027951	Adar	Upregulated
immune cells	ENSMUSG00000028121	Bcar3	Upregulated
immune cells	ENSMUSG00000028362	Tnfsf8	Upregulated
immune cells	ENSMUSG00000028874	Fgr	Upregulated
immune cells	ENSMUSG00000029207	Apbb2	Upregulated
immune cells	ENSMUSG00000029298	Gbp9	Upregulated
immune cells	ENSMUSG00000029304	Spp1	Upregulated
immune cells	ENSMUSG00000029561	Oasl2	Upregulated
immune cells	ENSMUSG00000029648	Flt1	Upregulated
immune cells	ENSMUSG00000030107	Usp18	Upregulated
immune cells	ENSMUSG00000030342	Cd9	Upregulated
immune cells	ENSMUSG00000030657	Xylt1	Upregulated
immune cells	ENSMUSG00000030789	Itgax	Upregulated
immune cells	ENSMUSG00000031425	Plp1	Upregulated
immune cells	ENSMUSG00000032220	Myo1e	Upregulated
immune cells	ENSMUSG00000032656	2025-03-03	Upregulated
immune cells	ENSMUSG00000032690	Oas2	Upregulated
immune cells	ENSMUSG00000033355	Rtp4	Upregulated
immune cells	ENSMUSG00000033880	Lgals3bp	Upregulated
immune cells	ENSMUSG00000034656	Cacna1a	Upregulated
immune cells	ENSMUSG00000036617	Etl4	Upregulated
immune cells	ENSMUSG00000036875	Dna2	Upregulated
immune cells	ENSMUSG00000037736	Limch1	Upregulated
immune cells	ENSMUSG00000038943	Prc1	Upregulated
immune cells	ENSMUSG00000040003	Magi2	Upregulated
immune cells	ENSMUSG00000040033	Stat2	Upregulated
immune cells	ENSMUSG00000040483	Xaf1	Upregulated
immune cells	ENSMUSG00000041488	Stx3	Upregulated
immune cells	ENSMUSG00000041552	Ptchd1	Upregulated
immune cells	ENSMUSG00000043263	Ifi209	Upregulated
immune cells	ENSMUSG00000043456	Zfp536	Upregulated
immune cells	ENSMUSG00000044042	Fmn1	Upregulated
immune cells	ENSMUSG00000045328	Cenpe	Upregulated
immune cells	ENSMUSG00000045932	Ifit2	Upregulated
immune cells	ENSMUSG00000046223	Plaur	Upregulated
immune cells	ENSMUSG00000046879	Irgm1	Upregulated
immune cells	ENSMUSG00000047798	Cd300lf	Upregulated
immune cells	ENSMUSG00000048915	Efna5	Upregulated
immune cells	ENSMUSG00000050335	Lgals3	Upregulated
immune cells	ENSMUSG00000052776	Oas1a	Upregulated
immune cells	ENSMUSG00000054404	Slfn5	Upregulated
immune cells	ENSMUSG00000055109	Gm15155	Upregulated
immune cells	ENSMUSG00000056215	Lrguk	Upregulated
immune cells	ENSMUSG00000056367	Actr3b	Upregulated
immune cells	ENSMUSG00000057315	Arhgap24	Upregulated
immune cells	ENSMUSG00000060519	Tor3a	Upregulated
immune cells	ENSMUSG00000060550	H2-Q7	Upregulated
immune cells	ENSMUSG00000060802	B2m	Upregulated
immune cells	ENSMUSG00000060843	Ctnna3	Upregulated
immune cells	ENSMUSG00000061232	H2-K1	Upregulated
immune cells	ENSMUSG00000062209	Erbb4	Upregulated
immune cells	ENSMUSG00000067577	A430093F15Rik	Upregulated
immune cells	ENSMUSG00000068129	Cst7	Upregulated
immune cells	ENSMUSG00000070327	Rnf213	Upregulated
immune cells	ENSMUSG00000072620	Slfn2	Upregulated
immune cells	ENSMUSG00000073409	H2-Q6	Upregulated
immune cells	ENSMUSG00000073411	H2-D1	Upregulated
immune cells	ENSMUSG00000073489	Ifi204	Upregulated
immune cells	ENSMUSG00000073490	Ifi207	Upregulated
immune cells	ENSMUSG00000073491	Ifi213	Upregulated
immune cells	ENSMUSG00000074151	Nlrc5	Upregulated
immune cells	ENSMUSG00000074802	Gas2l3	Upregulated
immune cells	ENSMUSG00000079037	Prnp	Upregulated
immune cells	ENSMUSG00000079157	Fam155a	Upregulated
immune cells	ENSMUSG00000086109	Gm13391	Upregulated
immune cells	ENSMUSG00000089941	Gm16168	Upregulated
immune cells	ENSMUSG00000090675	Olfr111	Upregulated
immune cells	ENSMUSG00000097365	C030034L19Rik	Upregulated
immune cells	ENSMUSG00000103174	Gm37168	Upregulated
intratelencephalic-projecting and extratelencephalic-projecting glutamatergic cortical neurons	ENSMUSG00000000126	Wnt9a	Downregulated
intratelencephalic-projecting and extratelencephalic-projecting glutamatergic cortical neurons	ENSMUSG00000000805	Car4	Downregulated
intratelencephalic-projecting and extratelencephalic-projecting glutamatergic cortical neurons	ENSMUSG00000001942	Siae	Downregulated
intratelencephalic-projecting and extratelencephalic-projecting glutamatergic cortical neurons	ENSMUSG00000001943	Vsig2	Downregulated
intratelencephalic-projecting and extratelencephalic-projecting glutamatergic cortical neurons	ENSMUSG00000002007	Srpk3	Downregulated
intratelencephalic-projecting and extratelencephalic-projecting glutamatergic cortical neurons	ENSMUSG00000002055	Spag5	Downregulated
intratelencephalic-projecting and extratelencephalic-projecting glutamatergic cortical neurons	ENSMUSG00000002459	Rgs20	Downregulated
intratelencephalic-projecting and extratelencephalic-projecting glutamatergic cortical neurons	ENSMUSG00000003309	Ap1m2	Downregulated
intratelencephalic-projecting and extratelencephalic-projecting glutamatergic cortical neurons	ENSMUSG00000003974	Grm3	Downregulated
intratelencephalic-projecting and extratelencephalic-projecting glutamatergic cortical neurons	ENSMUSG00000004415	Col26a1	Downregulated
intratelencephalic-projecting and extratelencephalic-projecting glutamatergic cortical neurons	ENSMUSG00000004633	Chn2	Downregulated
intratelencephalic-projecting and extratelencephalic-projecting glutamatergic cortical neurons	ENSMUSG00000006342	Susd2	Downregulated
intratelencephalic-projecting and extratelencephalic-projecting glutamatergic cortical neurons	ENSMUSG00000006389	Mpl	Downregulated
intratelencephalic-projecting and extratelencephalic-projecting glutamatergic cortical neurons	ENSMUSG00000006784	Ttc25	Downregulated
intratelencephalic-projecting and extratelencephalic-projecting glutamatergic cortical neurons	ENSMUSG00000008398	Elk3	Downregulated
intratelencephalic-projecting and extratelencephalic-projecting glutamatergic cortical neurons	ENSMUSG00000013089	Etv5	Downregulated
intratelencephalic-projecting and extratelencephalic-projecting glutamatergic cortical neurons	ENSMUSG00000016179	Camk1g	Downregulated
intratelencephalic-projecting and extratelencephalic-projecting glutamatergic cortical neurons	ENSMUSG00000016194	Hsd11b1	Downregulated
intratelencephalic-projecting and extratelencephalic-projecting glutamatergic cortical neurons	ENSMUSG00000016624	Phf21b	Downregulated
intratelencephalic-projecting and extratelencephalic-projecting glutamatergic cortical neurons	ENSMUSG00000016995	Matn4	Downregulated
intratelencephalic-projecting and extratelencephalic-projecting glutamatergic cortical neurons	ENSMUSG00000017007	Rbpjl	Downregulated
intratelencephalic-projecting and extratelencephalic-projecting glutamatergic cortical neurons	ENSMUSG00000017144	Rnd3	Downregulated
intratelencephalic-projecting and extratelencephalic-projecting glutamatergic cortical neurons	ENSMUSG00000017493	Igfbp4	Downregulated
intratelencephalic-projecting and extratelencephalic-projecting glutamatergic cortical neurons	ENSMUSG00000017724	Etv4	Downregulated
intratelencephalic-projecting and extratelencephalic-projecting glutamatergic cortical neurons	ENSMUSG00000019960	Dusp6	Downregulated
intratelencephalic-projecting and extratelencephalic-projecting glutamatergic cortical neurons	ENSMUSG00000019990	Pde7b	Downregulated
intratelencephalic-projecting and extratelencephalic-projecting glutamatergic cortical neurons	ENSMUSG00000020140	Lgr5	Downregulated
intratelencephalic-projecting and extratelencephalic-projecting glutamatergic cortical neurons	ENSMUSG00000020251	Glt8d2	Downregulated
intratelencephalic-projecting and extratelencephalic-projecting glutamatergic cortical neurons	ENSMUSG00000020447	Npc1l1	Downregulated
intratelencephalic-projecting and extratelencephalic-projecting glutamatergic cortical neurons	ENSMUSG00000020601	Trib2	Downregulated
intratelencephalic-projecting and extratelencephalic-projecting glutamatergic cortical neurons	ENSMUSG00000020660	Pomc	Downregulated
intratelencephalic-projecting and extratelencephalic-projecting glutamatergic cortical neurons	ENSMUSG00000020713	Gh	Downregulated
intratelencephalic-projecting and extratelencephalic-projecting glutamatergic cortical neurons	ENSMUSG00000020782	Llgl2	Downregulated
intratelencephalic-projecting and extratelencephalic-projecting glutamatergic cortical neurons	ENSMUSG00000020805	Slc13a5	Downregulated
intratelencephalic-projecting and extratelencephalic-projecting glutamatergic cortical neurons	ENSMUSG00000020836	Coro6	Downregulated
intratelencephalic-projecting and extratelencephalic-projecting glutamatergic cortical neurons	ENSMUSG00000021457	Syk	Downregulated
intratelencephalic-projecting and extratelencephalic-projecting glutamatergic cortical neurons	ENSMUSG00000021765	Fst	Downregulated
intratelencephalic-projecting and extratelencephalic-projecting glutamatergic cortical neurons	ENSMUSG00000021838	Samd4	Downregulated
intratelencephalic-projecting and extratelencephalic-projecting glutamatergic cortical neurons	ENSMUSG00000022103	Gfra2	Downregulated
intratelencephalic-projecting and extratelencephalic-projecting glutamatergic cortical neurons	ENSMUSG00000022429	Dmc1	Downregulated
intratelencephalic-projecting and extratelencephalic-projecting glutamatergic cortical neurons	ENSMUSG00000022602	Arc	Downregulated
intratelencephalic-projecting and extratelencephalic-projecting glutamatergic cortical neurons	ENSMUSG00000022636	Alcam	Downregulated
intratelencephalic-projecting and extratelencephalic-projecting glutamatergic cortical neurons	ENSMUSG00000022667	Cd200r1	Downregulated
intratelencephalic-projecting and extratelencephalic-projecting glutamatergic cortical neurons	ENSMUSG00000022759	Lrrc74b	Downregulated
intratelencephalic-projecting and extratelencephalic-projecting glutamatergic cortical neurons	ENSMUSG00000023206	Il15ra	Downregulated
intratelencephalic-projecting and extratelencephalic-projecting glutamatergic cortical neurons	ENSMUSG00000023885	Thbs2	Downregulated
intratelencephalic-projecting and extratelencephalic-projecting glutamatergic cortical neurons	ENSMUSG00000023918	Adgrf4	Downregulated
intratelencephalic-projecting and extratelencephalic-projecting glutamatergic cortical neurons	ENSMUSG00000023963	Cyp39a1	Downregulated
intratelencephalic-projecting and extratelencephalic-projecting glutamatergic cortical neurons	ENSMUSG00000024136	Dnase1l2	Downregulated
intratelencephalic-projecting and extratelencephalic-projecting glutamatergic cortical neurons	ENSMUSG00000024647	Cbln2	Downregulated
intratelencephalic-projecting and extratelencephalic-projecting glutamatergic cortical neurons	ENSMUSG00000024798	Htr7	Downregulated
intratelencephalic-projecting and extratelencephalic-projecting glutamatergic cortical neurons	ENSMUSG00000024940	Ltbp3	Downregulated
intratelencephalic-projecting and extratelencephalic-projecting glutamatergic cortical neurons	ENSMUSG00000024972	Lgals12	Downregulated
intratelencephalic-projecting and extratelencephalic-projecting glutamatergic cortical neurons	ENSMUSG00000025161	Slc16a3	Downregulated
intratelencephalic-projecting and extratelencephalic-projecting glutamatergic cortical neurons	ENSMUSG00000025795	Rassf3	Downregulated
intratelencephalic-projecting and extratelencephalic-projecting glutamatergic cortical neurons	ENSMUSG00000025946	Pth2r	Downregulated
intratelencephalic-projecting and extratelencephalic-projecting glutamatergic cortical neurons	ENSMUSG00000026077	Npas2	Downregulated
intratelencephalic-projecting and extratelencephalic-projecting glutamatergic cortical neurons	ENSMUSG00000026205	Slc23a3	Downregulated
intratelencephalic-projecting and extratelencephalic-projecting glutamatergic cortical neurons	ENSMUSG00000026315	Serpinb8	Downregulated
intratelencephalic-projecting and extratelencephalic-projecting glutamatergic cortical neurons	ENSMUSG00000026475	Rgs16	Downregulated
intratelencephalic-projecting and extratelencephalic-projecting glutamatergic cortical neurons	ENSMUSG00000026479	Lamc2	Downregulated
intratelencephalic-projecting and extratelencephalic-projecting glutamatergic cortical neurons	ENSMUSG00000026589	Sec16b	Downregulated
intratelencephalic-projecting and extratelencephalic-projecting glutamatergic cortical neurons	ENSMUSG00000027270	Lamp5	Downregulated
intratelencephalic-projecting and extratelencephalic-projecting glutamatergic cortical neurons	ENSMUSG00000027318	Adam33	Downregulated
intratelencephalic-projecting and extratelencephalic-projecting glutamatergic cortical neurons	ENSMUSG00000027335	Adra1d	Downregulated
intratelencephalic-projecting and extratelencephalic-projecting glutamatergic cortical neurons	ENSMUSG00000027355	Tmco5	Downregulated
intratelencephalic-projecting and extratelencephalic-projecting glutamatergic cortical neurons	ENSMUSG00000027716	Trpc3	Downregulated
intratelencephalic-projecting and extratelencephalic-projecting glutamatergic cortical neurons	ENSMUSG00000027776	Il12a	Downregulated
intratelencephalic-projecting and extratelencephalic-projecting glutamatergic cortical neurons	ENSMUSG00000027820	Mme	Downregulated
intratelencephalic-projecting and extratelencephalic-projecting glutamatergic cortical neurons	ENSMUSG00000027864	Ptgfrn	Downregulated
intratelencephalic-projecting and extratelencephalic-projecting glutamatergic cortical neurons	ENSMUSG00000027955	Fam198b	Downregulated
intratelencephalic-projecting and extratelencephalic-projecting glutamatergic cortical neurons	ENSMUSG00000028064	Sema4a	Downregulated
intratelencephalic-projecting and extratelencephalic-projecting glutamatergic cortical neurons	ENSMUSG00000028339	Col15a1	Downregulated
intratelencephalic-projecting and extratelencephalic-projecting glutamatergic cortical neurons	ENSMUSG00000028370	Pappa	Downregulated
intratelencephalic-projecting and extratelencephalic-projecting glutamatergic cortical neurons	ENSMUSG00000028373	Astn2	Downregulated
intratelencephalic-projecting and extratelencephalic-projecting glutamatergic cortical neurons	ENSMUSG00000028753	Vwa5b1	Downregulated
intratelencephalic-projecting and extratelencephalic-projecting glutamatergic cortical neurons	ENSMUSG00000028778	Hcrtr1	Downregulated
intratelencephalic-projecting and extratelencephalic-projecting glutamatergic cortical neurons	ENSMUSG00000028860	Sytl1	Downregulated
intratelencephalic-projecting and extratelencephalic-projecting glutamatergic cortical neurons	ENSMUSG00000028883	Sema3a	Downregulated
intratelencephalic-projecting and extratelencephalic-projecting glutamatergic cortical neurons	ENSMUSG00000029061	Mmp23	Downregulated
intratelencephalic-projecting and extratelencephalic-projecting glutamatergic cortical neurons	ENSMUSG00000029084	Cd38	Downregulated
intratelencephalic-projecting and extratelencephalic-projecting glutamatergic cortical neurons	ENSMUSG00000029790	Cep41	Downregulated
intratelencephalic-projecting and extratelencephalic-projecting glutamatergic cortical neurons	ENSMUSG00000029798	Herc6	Downregulated
intratelencephalic-projecting and extratelencephalic-projecting glutamatergic cortical neurons	ENSMUSG00000029868	Trpv6	Downregulated
intratelencephalic-projecting and extratelencephalic-projecting glutamatergic cortical neurons	ENSMUSG00000030088	Aldh1l1	Downregulated
intratelencephalic-projecting and extratelencephalic-projecting glutamatergic cortical neurons	ENSMUSG00000030351	Tspan11	Downregulated
intratelencephalic-projecting and extratelencephalic-projecting glutamatergic cortical neurons	ENSMUSG00000031145	Prickle3	Downregulated
intratelencephalic-projecting and extratelencephalic-projecting glutamatergic cortical neurons	ENSMUSG00000031492	Chrnb3	Downregulated
intratelencephalic-projecting and extratelencephalic-projecting glutamatergic cortical neurons	ENSMUSG00000031530	Dusp4	Downregulated
intratelencephalic-projecting and extratelencephalic-projecting glutamatergic cortical neurons	ENSMUSG00000031758	Cdyl2	Downregulated
intratelencephalic-projecting and extratelencephalic-projecting glutamatergic cortical neurons	ENSMUSG00000032033	Barx2	Downregulated
intratelencephalic-projecting and extratelencephalic-projecting glutamatergic cortical neurons	ENSMUSG00000032254	Kif23	Downregulated
intratelencephalic-projecting and extratelencephalic-projecting glutamatergic cortical neurons	ENSMUSG00000032323	Cyp11a1	Downregulated
intratelencephalic-projecting and extratelencephalic-projecting glutamatergic cortical neurons	ENSMUSG00000032360	Hcrtr2	Downregulated
intratelencephalic-projecting and extratelencephalic-projecting glutamatergic cortical neurons	ENSMUSG00000032501	Trib1	Downregulated
intratelencephalic-projecting and extratelencephalic-projecting glutamatergic cortical neurons	ENSMUSG00000032908	Sgpp2	Downregulated
intratelencephalic-projecting and extratelencephalic-projecting glutamatergic cortical neurons	ENSMUSG00000033032	Afap1l1	Downregulated
intratelencephalic-projecting and extratelencephalic-projecting glutamatergic cortical neurons	ENSMUSG00000033177	Tmprss7	Downregulated
intratelencephalic-projecting and extratelencephalic-projecting glutamatergic cortical neurons	ENSMUSG00000033187	BC016579	Downregulated
intratelencephalic-projecting and extratelencephalic-projecting glutamatergic cortical neurons	ENSMUSG00000033196	Myh2	Downregulated
intratelencephalic-projecting and extratelencephalic-projecting glutamatergic cortical neurons	ENSMUSG00000033207	Mamdc2	Downregulated
intratelencephalic-projecting and extratelencephalic-projecting glutamatergic cortical neurons	ENSMUSG00000033278	Ptprm	Downregulated
intratelencephalic-projecting and extratelencephalic-projecting glutamatergic cortical neurons	ENSMUSG00000033355	Rtp4	Downregulated
intratelencephalic-projecting and extratelencephalic-projecting glutamatergic cortical neurons	ENSMUSG00000033590	Myo5c	Downregulated
intratelencephalic-projecting and extratelencephalic-projecting glutamatergic cortical neurons	ENSMUSG00000033722	BC034090	Downregulated
intratelencephalic-projecting and extratelencephalic-projecting glutamatergic cortical neurons	ENSMUSG00000033730	Egr3	Downregulated
intratelencephalic-projecting and extratelencephalic-projecting glutamatergic cortical neurons	ENSMUSG00000034275	Igsf9b	Downregulated
intratelencephalic-projecting and extratelencephalic-projecting glutamatergic cortical neurons	ENSMUSG00000034584	Exph5	Downregulated
intratelencephalic-projecting and extratelencephalic-projecting glutamatergic cortical neurons	ENSMUSG00000034758	Tle6	Downregulated
intratelencephalic-projecting and extratelencephalic-projecting glutamatergic cortical neurons	ENSMUSG00000034997	Htr2a	Downregulated
intratelencephalic-projecting and extratelencephalic-projecting glutamatergic cortical neurons	ENSMUSG00000035000	Dpp4	Downregulated
intratelencephalic-projecting and extratelencephalic-projecting glutamatergic cortical neurons	ENSMUSG00000035021	Baz1a	Downregulated
intratelencephalic-projecting and extratelencephalic-projecting glutamatergic cortical neurons	ENSMUSG00000035109	Shc4	Downregulated
intratelencephalic-projecting and extratelencephalic-projecting glutamatergic cortical neurons	ENSMUSG00000035131	Brinp3	Downregulated
intratelencephalic-projecting and extratelencephalic-projecting glutamatergic cortical neurons	ENSMUSG00000035355	Kcnh4	Downregulated
intratelencephalic-projecting and extratelencephalic-projecting glutamatergic cortical neurons	ENSMUSG00000035498	Cdcp1	Downregulated
intratelencephalic-projecting and extratelencephalic-projecting glutamatergic cortical neurons	ENSMUSG00000035711	Dok3	Downregulated
intratelencephalic-projecting and extratelencephalic-projecting glutamatergic cortical neurons	ENSMUSG00000036109	Mbnl3	Downregulated
intratelencephalic-projecting and extratelencephalic-projecting glutamatergic cortical neurons	ENSMUSG00000036510	Cdh8	Downregulated
intratelencephalic-projecting and extratelencephalic-projecting glutamatergic cortical neurons	ENSMUSG00000036560	Lgi4	Downregulated
intratelencephalic-projecting and extratelencephalic-projecting glutamatergic cortical neurons	ENSMUSG00000036570	Fxyd1	Downregulated
intratelencephalic-projecting and extratelencephalic-projecting glutamatergic cortical neurons	ENSMUSG00000037035	Inhbb	Downregulated
intratelencephalic-projecting and extratelencephalic-projecting glutamatergic cortical neurons	ENSMUSG00000037465	Klf10	Downregulated
intratelencephalic-projecting and extratelencephalic-projecting glutamatergic cortical neurons	ENSMUSG00000037593	BC030499	Downregulated
intratelencephalic-projecting and extratelencephalic-projecting glutamatergic cortical neurons	ENSMUSG00000037686	Aspg	Downregulated
intratelencephalic-projecting and extratelencephalic-projecting glutamatergic cortical neurons	ENSMUSG00000037868	Egr2	Downregulated
intratelencephalic-projecting and extratelencephalic-projecting glutamatergic cortical neurons	ENSMUSG00000037995	Igsf9	Downregulated
intratelencephalic-projecting and extratelencephalic-projecting glutamatergic cortical neurons	ENSMUSG00000038060	Dlec1	Downregulated
intratelencephalic-projecting and extratelencephalic-projecting glutamatergic cortical neurons	ENSMUSG00000038530	Rgs4	Downregulated
intratelencephalic-projecting and extratelencephalic-projecting glutamatergic cortical neurons	ENSMUSG00000038668	Lpar1	Downregulated
intratelencephalic-projecting and extratelencephalic-projecting glutamatergic cortical neurons	ENSMUSG00000039114	Nrn1	Downregulated
intratelencephalic-projecting and extratelencephalic-projecting glutamatergic cortical neurons	ENSMUSG00000039116	Adgrg6	Downregulated
intratelencephalic-projecting and extratelencephalic-projecting glutamatergic cortical neurons	ENSMUSG00000039195	1110008P14Rik	Downregulated
intratelencephalic-projecting and extratelencephalic-projecting glutamatergic cortical neurons	ENSMUSG00000039529	Atp8b1	Downregulated
intratelencephalic-projecting and extratelencephalic-projecting glutamatergic cortical neurons	ENSMUSG00000040146	Rgl3	Downregulated
intratelencephalic-projecting and extratelencephalic-projecting glutamatergic cortical neurons	ENSMUSG00000040164	Kcns1	Downregulated
intratelencephalic-projecting and extratelencephalic-projecting glutamatergic cortical neurons	ENSMUSG00000040329	Il7	Downregulated
intratelencephalic-projecting and extratelencephalic-projecting glutamatergic cortical neurons	ENSMUSG00000040514	Tex47	Downregulated
intratelencephalic-projecting and extratelencephalic-projecting glutamatergic cortical neurons	ENSMUSG00000040706	Agmat	Downregulated
intratelencephalic-projecting and extratelencephalic-projecting glutamatergic cortical neurons	ENSMUSG00000040732	Erg	Downregulated
intratelencephalic-projecting and extratelencephalic-projecting glutamatergic cortical neurons	ENSMUSG00000040998	Npnt	Downregulated
intratelencephalic-projecting and extratelencephalic-projecting glutamatergic cortical neurons	ENSMUSG00000041193	Pla2g5	Downregulated
intratelencephalic-projecting and extratelencephalic-projecting glutamatergic cortical neurons	ENSMUSG00000041372	B4galnt3	Downregulated
intratelencephalic-projecting and extratelencephalic-projecting glutamatergic cortical neurons	ENSMUSG00000041886	Macc1	Downregulated
intratelencephalic-projecting and extratelencephalic-projecting glutamatergic cortical neurons	ENSMUSG00000042529	Kcnj12	Downregulated
intratelencephalic-projecting and extratelencephalic-projecting glutamatergic cortical neurons	ENSMUSG00000042834	Nrep	Downregulated
intratelencephalic-projecting and extratelencephalic-projecting glutamatergic cortical neurons	ENSMUSG00000043088	Il17re	Downregulated
intratelencephalic-projecting and extratelencephalic-projecting glutamatergic cortical neurons	ENSMUSG00000043366	Olfr78	Downregulated
intratelencephalic-projecting and extratelencephalic-projecting glutamatergic cortical neurons	ENSMUSG00000043461	Sptssb	Downregulated
intratelencephalic-projecting and extratelencephalic-projecting glutamatergic cortical neurons	ENSMUSG00000044017	Adgrd1	Downregulated
intratelencephalic-projecting and extratelencephalic-projecting glutamatergic cortical neurons	ENSMUSG00000044224	Dnajc21	Downregulated
intratelencephalic-projecting and extratelencephalic-projecting glutamatergic cortical neurons	ENSMUSG00000044294	Krt84	Downregulated
intratelencephalic-projecting and extratelencephalic-projecting glutamatergic cortical neurons	ENSMUSG00000044364	Tmem74b	Downregulated
intratelencephalic-projecting and extratelencephalic-projecting glutamatergic cortical neurons	ENSMUSG00000044681	Cnpy1	Downregulated
intratelencephalic-projecting and extratelencephalic-projecting glutamatergic cortical neurons	ENSMUSG00000045087	S1pr5	Downregulated
intratelencephalic-projecting and extratelencephalic-projecting glutamatergic cortical neurons	ENSMUSG00000045672	Col27a1	Downregulated
intratelencephalic-projecting and extratelencephalic-projecting glutamatergic cortical neurons	ENSMUSG00000045912	C2cd4c	Downregulated
intratelencephalic-projecting and extratelencephalic-projecting glutamatergic cortical neurons	ENSMUSG00000046314	Stxbp6	Downregulated
intratelencephalic-projecting and extratelencephalic-projecting glutamatergic cortical neurons	ENSMUSG00000046818	Ddit4l	Downregulated
intratelencephalic-projecting and extratelencephalic-projecting glutamatergic cortical neurons	ENSMUSG00000046854	Pip5kl1	Downregulated
intratelencephalic-projecting and extratelencephalic-projecting glutamatergic cortical neurons	ENSMUSG00000048915	Efna5	Downregulated
intratelencephalic-projecting and extratelencephalic-projecting glutamatergic cortical neurons	ENSMUSG00000048988	Elfn1	Downregulated
intratelencephalic-projecting and extratelencephalic-projecting glutamatergic cortical neurons	ENSMUSG00000049225	Pdp1	Downregulated
intratelencephalic-projecting and extratelencephalic-projecting glutamatergic cortical neurons	ENSMUSG00000050663	Trhde	Downregulated
intratelencephalic-projecting and extratelencephalic-projecting glutamatergic cortical neurons	ENSMUSG00000050944	Efcab5	Downregulated
intratelencephalic-projecting and extratelencephalic-projecting glutamatergic cortical neurons	ENSMUSG00000051076	Vtcn1	Downregulated
intratelencephalic-projecting and extratelencephalic-projecting glutamatergic cortical neurons	ENSMUSG00000051985	Igfn1	Downregulated
intratelencephalic-projecting and extratelencephalic-projecting glutamatergic cortical neurons	ENSMUSG00000052133	Sema5b	Downregulated
intratelencephalic-projecting and extratelencephalic-projecting glutamatergic cortical neurons	ENSMUSG00000052605	Isoc2b	Downregulated
intratelencephalic-projecting and extratelencephalic-projecting glutamatergic cortical neurons	ENSMUSG00000053004	Hrh1	Downregulated
intratelencephalic-projecting and extratelencephalic-projecting glutamatergic cortical neurons	ENSMUSG00000053368	Rxfp2	Downregulated
intratelencephalic-projecting and extratelencephalic-projecting glutamatergic cortical neurons	ENSMUSG00000053441	Adamts19	Downregulated
intratelencephalic-projecting and extratelencephalic-projecting glutamatergic cortical neurons	ENSMUSG00000053475	Tnfaip6	Downregulated
intratelencephalic-projecting and extratelencephalic-projecting glutamatergic cortical neurons	ENSMUSG00000053588	A730061H03Rik	Downregulated
intratelencephalic-projecting and extratelencephalic-projecting glutamatergic cortical neurons	ENSMUSG00000054690	Emcn	Downregulated
intratelencephalic-projecting and extratelencephalic-projecting glutamatergic cortical neurons	ENSMUSG00000054944	5330416C01Rik	Downregulated
intratelencephalic-projecting and extratelencephalic-projecting glutamatergic cortical neurons	ENSMUSG00000055409	Nell1	Downregulated
intratelencephalic-projecting and extratelencephalic-projecting glutamatergic cortical neurons	ENSMUSG00000055435	Maf	Downregulated
intratelencephalic-projecting and extratelencephalic-projecting glutamatergic cortical neurons	ENSMUSG00000055523	Gucy2g	Downregulated
intratelencephalic-projecting and extratelencephalic-projecting glutamatergic cortical neurons	ENSMUSG00000056332	Gm16294	Downregulated
intratelencephalic-projecting and extratelencephalic-projecting glutamatergic cortical neurons	ENSMUSG00000056586	Zar1l	Downregulated
intratelencephalic-projecting and extratelencephalic-projecting glutamatergic cortical neurons	ENSMUSG00000056880	Gadl1	Downregulated
intratelencephalic-projecting and extratelencephalic-projecting glutamatergic cortical neurons	ENSMUSG00000057606	Colq	Downregulated
intratelencephalic-projecting and extratelencephalic-projecting glutamatergic cortical neurons	ENSMUSG00000058400	Qrfpr	Downregulated
intratelencephalic-projecting and extratelencephalic-projecting glutamatergic cortical neurons	ENSMUSG00000058626	Capn11	Downregulated
intratelencephalic-projecting and extratelencephalic-projecting glutamatergic cortical neurons	ENSMUSG00000058925	1700011I03Rik	Downregulated
intratelencephalic-projecting and extratelencephalic-projecting glutamatergic cortical neurons	ENSMUSG00000059891	Tsks	Downregulated
intratelencephalic-projecting and extratelencephalic-projecting glutamatergic cortical neurons	ENSMUSG00000059991	Nptx2	Downregulated
intratelencephalic-projecting and extratelencephalic-projecting glutamatergic cortical neurons	ENSMUSG00000060703	Cd302	Downregulated
intratelencephalic-projecting and extratelencephalic-projecting glutamatergic cortical neurons	ENSMUSG00000060787	Olfr464	Downregulated
intratelencephalic-projecting and extratelencephalic-projecting glutamatergic cortical neurons	ENSMUSG00000060890	Arr3	Downregulated
intratelencephalic-projecting and extratelencephalic-projecting glutamatergic cortical neurons	ENSMUSG00000061143	Maml3	Downregulated
intratelencephalic-projecting and extratelencephalic-projecting glutamatergic cortical neurons	ENSMUSG00000061462	Obscn	Downregulated
intratelencephalic-projecting and extratelencephalic-projecting glutamatergic cortical neurons	ENSMUSG00000061802	Armc4	Downregulated
intratelencephalic-projecting and extratelencephalic-projecting glutamatergic cortical neurons	ENSMUSG00000062028	Irgc1	Downregulated
intratelencephalic-projecting and extratelencephalic-projecting glutamatergic cortical neurons	ENSMUSG00000063239	Grm4	Downregulated
intratelencephalic-projecting and extratelencephalic-projecting glutamatergic cortical neurons	ENSMUSG00000063522	2010109I03Rik	Downregulated
intratelencephalic-projecting and extratelencephalic-projecting glutamatergic cortical neurons	ENSMUSG00000064247	Plcxd1	Downregulated
intratelencephalic-projecting and extratelencephalic-projecting glutamatergic cortical neurons	ENSMUSG00000065406	Mirlet7i	Downregulated
intratelencephalic-projecting and extratelencephalic-projecting glutamatergic cortical neurons	ENSMUSG00000065520	Mir128-1	Downregulated
intratelencephalic-projecting and extratelencephalic-projecting glutamatergic cortical neurons	ENSMUSG00000067578	Cbln4	Downregulated
intratelencephalic-projecting and extratelencephalic-projecting glutamatergic cortical neurons	ENSMUSG00000067597	Dgat2l6	Downregulated
intratelencephalic-projecting and extratelencephalic-projecting glutamatergic cortical neurons	ENSMUSG00000068117	Mei1	Downregulated
intratelencephalic-projecting and extratelencephalic-projecting glutamatergic cortical neurons	ENSMUSG00000068196	Col8a1	Downregulated
intratelencephalic-projecting and extratelencephalic-projecting glutamatergic cortical neurons	ENSMUSG00000069132	Nxph2	Downregulated
intratelencephalic-projecting and extratelencephalic-projecting glutamatergic cortical neurons	ENSMUSG00000069372	Ctxn3	Downregulated
intratelencephalic-projecting and extratelencephalic-projecting glutamatergic cortical neurons	ENSMUSG00000070336	Fbxo47	Downregulated
intratelencephalic-projecting and extratelencephalic-projecting glutamatergic cortical neurons	ENSMUSG00000072568	Fam84b	Downregulated
intratelencephalic-projecting and extratelencephalic-projecting glutamatergic cortical neurons	ENSMUSG00000072589	Gm10371	Downregulated
intratelencephalic-projecting and extratelencephalic-projecting glutamatergic cortical neurons	ENSMUSG00000072844	G530011O06Rik	Downregulated
intratelencephalic-projecting and extratelencephalic-projecting glutamatergic cortical neurons	ENSMUSG00000073164	2410018L13Rik	Downregulated
intratelencephalic-projecting and extratelencephalic-projecting glutamatergic cortical neurons	ENSMUSG00000074489	Bglap3	Downregulated
intratelencephalic-projecting and extratelencephalic-projecting glutamatergic cortical neurons	ENSMUSG00000077472	Gm24791	Downregulated
intratelencephalic-projecting and extratelencephalic-projecting glutamatergic cortical neurons	ENSMUSG00000078350	Smim1	Downregulated
intratelencephalic-projecting and extratelencephalic-projecting glutamatergic cortical neurons	ENSMUSG00000078627	2025-03-10	Downregulated
intratelencephalic-projecting and extratelencephalic-projecting glutamatergic cortical neurons	ENSMUSG00000079330	Lemd1	Downregulated
intratelencephalic-projecting and extratelencephalic-projecting glutamatergic cortical neurons	ENSMUSG00000079434	Neu2	Downregulated
intratelencephalic-projecting and extratelencephalic-projecting glutamatergic cortical neurons	ENSMUSG00000084823	Gm17216	Downregulated
intratelencephalic-projecting and extratelencephalic-projecting glutamatergic cortical neurons	ENSMUSG00000084938	BB557941	Downregulated
intratelencephalic-projecting and extratelencephalic-projecting glutamatergic cortical neurons	ENSMUSG00000085003	Pip5k1bos	Downregulated
intratelencephalic-projecting and extratelencephalic-projecting glutamatergic cortical neurons	ENSMUSG00000085130	Gm11417	Downregulated
intratelencephalic-projecting and extratelencephalic-projecting glutamatergic cortical neurons	ENSMUSG00000085265	Nell1os	Downregulated
intratelencephalic-projecting and extratelencephalic-projecting glutamatergic cortical neurons	ENSMUSG00000085348	Myhas	Downregulated
intratelencephalic-projecting and extratelencephalic-projecting glutamatergic cortical neurons	ENSMUSG00000085498	Gm14023	Downregulated
intratelencephalic-projecting and extratelencephalic-projecting glutamatergic cortical neurons	ENSMUSG00000085527	Gm15535	Downregulated
intratelencephalic-projecting and extratelencephalic-projecting glutamatergic cortical neurons	ENSMUSG00000085565	Gm15721	Downregulated
intratelencephalic-projecting and extratelencephalic-projecting glutamatergic cortical neurons	ENSMUSG00000085609	1700016P03Rik	Downregulated
intratelencephalic-projecting and extratelencephalic-projecting glutamatergic cortical neurons	ENSMUSG00000085667	Gm12992	Downregulated
intratelencephalic-projecting and extratelencephalic-projecting glutamatergic cortical neurons	ENSMUSG00000085822	Gm15584	Downregulated
intratelencephalic-projecting and extratelencephalic-projecting glutamatergic cortical neurons	ENSMUSG00000085929	Gm13421	Downregulated
intratelencephalic-projecting and extratelencephalic-projecting glutamatergic cortical neurons	ENSMUSG00000086003	B230206L02Rik	Downregulated
intratelencephalic-projecting and extratelencephalic-projecting glutamatergic cortical neurons	ENSMUSG00000086052	Gm11802	Downregulated
intratelencephalic-projecting and extratelencephalic-projecting glutamatergic cortical neurons	ENSMUSG00000086072	Gm11861	Downregulated
intratelencephalic-projecting and extratelencephalic-projecting glutamatergic cortical neurons	ENSMUSG00000086564	Cd101	Downregulated
intratelencephalic-projecting and extratelencephalic-projecting glutamatergic cortical neurons	ENSMUSG00000086606	Gm13205	Downregulated
intratelencephalic-projecting and extratelencephalic-projecting glutamatergic cortical neurons	ENSMUSG00000086770	Gm15351	Downregulated
intratelencephalic-projecting and extratelencephalic-projecting glutamatergic cortical neurons	ENSMUSG00000086804	Gm43154	Downregulated
intratelencephalic-projecting and extratelencephalic-projecting glutamatergic cortical neurons	ENSMUSG00000087011	Gm12930	Downregulated
intratelencephalic-projecting and extratelencephalic-projecting glutamatergic cortical neurons	ENSMUSG00000087083	Gm15083	Downregulated
intratelencephalic-projecting and extratelencephalic-projecting glutamatergic cortical neurons	ENSMUSG00000087085	Gm12068	Downregulated
intratelencephalic-projecting and extratelencephalic-projecting glutamatergic cortical neurons	ENSMUSG00000087178	A230056P14Rik	Downregulated
intratelencephalic-projecting and extratelencephalic-projecting glutamatergic cortical neurons	ENSMUSG00000087226	Gm14015	Downregulated
intratelencephalic-projecting and extratelencephalic-projecting glutamatergic cortical neurons	ENSMUSG00000087295	Gm3948	Downregulated
intratelencephalic-projecting and extratelencephalic-projecting glutamatergic cortical neurons	ENSMUSG00000087368	BC065397	Downregulated
intratelencephalic-projecting and extratelencephalic-projecting glutamatergic cortical neurons	ENSMUSG00000087500	Gm12426	Downregulated
intratelencephalic-projecting and extratelencephalic-projecting glutamatergic cortical neurons	ENSMUSG00000087524	Gm14285	Downregulated
intratelencephalic-projecting and extratelencephalic-projecting glutamatergic cortical neurons	ENSMUSG00000087633	Gm14455	Downregulated
intratelencephalic-projecting and extratelencephalic-projecting glutamatergic cortical neurons	ENSMUSG00000087652	Gm15918	Downregulated
intratelencephalic-projecting and extratelencephalic-projecting glutamatergic cortical neurons	ENSMUSG00000087736	Gm24648	Downregulated
intratelencephalic-projecting and extratelencephalic-projecting glutamatergic cortical neurons	ENSMUSG00000089914	4930486I03Rik	Downregulated
intratelencephalic-projecting and extratelencephalic-projecting glutamatergic cortical neurons	ENSMUSG00000089934	4930473D10Rik	Downregulated
intratelencephalic-projecting and extratelencephalic-projecting glutamatergic cortical neurons	ENSMUSG00000090667	Gm765	Downregulated
intratelencephalic-projecting and extratelencephalic-projecting glutamatergic cortical neurons	ENSMUSG00000091345	Col6a5	Downregulated
intratelencephalic-projecting and extratelencephalic-projecting glutamatergic cortical neurons	ENSMUSG00000091387	Gcnt4	Downregulated
intratelencephalic-projecting and extratelencephalic-projecting glutamatergic cortical neurons	ENSMUSG00000091457	Gm17171	Downregulated
intratelencephalic-projecting and extratelencephalic-projecting glutamatergic cortical neurons	ENSMUSG00000092094	Zfp804b	Downregulated
intratelencephalic-projecting and extratelencephalic-projecting glutamatergic cortical neurons	ENSMUSG00000094840	Muc3a	Downregulated
intratelencephalic-projecting and extratelencephalic-projecting glutamatergic cortical neurons	ENSMUSG00000095193	Gm20939	Downregulated
intratelencephalic-projecting and extratelencephalic-projecting glutamatergic cortical neurons	ENSMUSG00000097439	Gm16754	Downregulated
intratelencephalic-projecting and extratelencephalic-projecting glutamatergic cortical neurons	ENSMUSG00000097580	Gm5432	Downregulated
intratelencephalic-projecting and extratelencephalic-projecting glutamatergic cortical neurons	ENSMUSG00000097596	Gm26673	Downregulated
intratelencephalic-projecting and extratelencephalic-projecting glutamatergic cortical neurons	ENSMUSG00000098739	Gm27151	Downregulated
intratelencephalic-projecting and extratelencephalic-projecting glutamatergic cortical neurons	ENSMUSG00000099013	Gm27153	Downregulated
intratelencephalic-projecting and extratelencephalic-projecting glutamatergic cortical neurons	ENSMUSG00000099899	Gm28784	Downregulated
intratelencephalic-projecting and extratelencephalic-projecting glutamatergic cortical neurons	ENSMUSG00000099907	Gm10421	Downregulated
intratelencephalic-projecting and extratelencephalic-projecting glutamatergic cortical neurons	ENSMUSG00000099960	Gm28590	Downregulated
intratelencephalic-projecting and extratelencephalic-projecting glutamatergic cortical neurons	ENSMUSG00000100534	Gm816	Downregulated
intratelencephalic-projecting and extratelencephalic-projecting glutamatergic cortical neurons	ENSMUSG00000100553	Gm17751	Downregulated
intratelencephalic-projecting and extratelencephalic-projecting glutamatergic cortical neurons	ENSMUSG00000100621	Gm28374	Downregulated
intratelencephalic-projecting and extratelencephalic-projecting glutamatergic cortical neurons	ENSMUSG00000100733	4932411K12Rik	Downregulated
intratelencephalic-projecting and extratelencephalic-projecting glutamatergic cortical neurons	ENSMUSG00000100827	Gm29069	Downregulated
intratelencephalic-projecting and extratelencephalic-projecting glutamatergic cortical neurons	ENSMUSG00000101447	Gm28826	Downregulated
intratelencephalic-projecting and extratelencephalic-projecting glutamatergic cortical neurons	ENSMUSG00000101880	Gm29282	Downregulated
intratelencephalic-projecting and extratelencephalic-projecting glutamatergic cortical neurons	ENSMUSG00000102069	1700012I11Rik	Downregulated
intratelencephalic-projecting and extratelencephalic-projecting glutamatergic cortical neurons	ENSMUSG00000104117	Gm20743	Downregulated
intratelencephalic-projecting and extratelencephalic-projecting glutamatergic cortical neurons	ENSMUSG00000104543	Gm6602	Downregulated
intratelencephalic-projecting and extratelencephalic-projecting glutamatergic cortical neurons	ENSMUSG00000104586	4921539H07Rik	Downregulated
intratelencephalic-projecting and extratelencephalic-projecting glutamatergic cortical neurons	ENSMUSG00000104786	Gm43573	Downregulated
intratelencephalic-projecting and extratelencephalic-projecting glutamatergic cortical neurons	ENSMUSG00000105279	Gm6260	Downregulated
intratelencephalic-projecting and extratelencephalic-projecting glutamatergic cortical neurons	ENSMUSG00000105316	Gm42953	Downregulated
intratelencephalic-projecting and extratelencephalic-projecting glutamatergic cortical neurons	ENSMUSG00000105484	Gm42775	Downregulated
intratelencephalic-projecting and extratelencephalic-projecting glutamatergic cortical neurons	ENSMUSG00000105717	Gm43465	Downregulated
intratelencephalic-projecting and extratelencephalic-projecting glutamatergic cortical neurons	ENSMUSG00000105736	Gm42456	Downregulated
intratelencephalic-projecting and extratelencephalic-projecting glutamatergic cortical neurons	ENSMUSG00000105811	Gm42707	Downregulated
intratelencephalic-projecting and extratelencephalic-projecting glutamatergic cortical neurons	ENSMUSG00000105891	A230001M10Rik	Downregulated
intratelencephalic-projecting and extratelencephalic-projecting glutamatergic cortical neurons	ENSMUSG00000106053	Gm20752	Downregulated
intratelencephalic-projecting and extratelencephalic-projecting glutamatergic cortical neurons	ENSMUSG00000106164	9430085M18Rik	Downregulated
intratelencephalic-projecting and extratelencephalic-projecting glutamatergic cortical neurons	ENSMUSG00000106644	Gm40331	Downregulated
intratelencephalic-projecting and extratelencephalic-projecting glutamatergic cortical neurons	ENSMUSG00000106799	Gm20756	Downregulated
intratelencephalic-projecting and extratelencephalic-projecting glutamatergic cortical neurons	ENSMUSG00000108228	6430584L05Rik	Downregulated
intratelencephalic-projecting and extratelencephalic-projecting glutamatergic cortical neurons	ENSMUSG00000109783	Gm45338	Downregulated
intratelencephalic-projecting and extratelencephalic-projecting glutamatergic cortical neurons	ENSMUSG00000110008	Olfr560	Downregulated
intratelencephalic-projecting and extratelencephalic-projecting glutamatergic cortical neurons	ENSMUSG00000110105	Gm45844	Downregulated
intratelencephalic-projecting and extratelencephalic-projecting glutamatergic cortical neurons	ENSMUSG00000110179	Gm39168	Downregulated
intratelencephalic-projecting and extratelencephalic-projecting glutamatergic cortical neurons	ENSMUSG00000110236	Gm40493	Downregulated
intratelencephalic-projecting and extratelencephalic-projecting glutamatergic cortical neurons	ENSMUSG00000110447	Gm31518	Downregulated
intratelencephalic-projecting and extratelencephalic-projecting glutamatergic cortical neurons	ENSMUSG00000110618	Gm39822	Downregulated
intratelencephalic-projecting and extratelencephalic-projecting glutamatergic cortical neurons	ENSMUSG00000111348	Gm19531	Downregulated
intratelencephalic-projecting and extratelencephalic-projecting glutamatergic cortical neurons	ENSMUSG00000111360	AC110091.2	Downregulated
intratelencephalic-projecting and extratelencephalic-projecting glutamatergic cortical neurons	ENSMUSG00000111657	Gm31592	Downregulated
intratelencephalic-projecting and extratelencephalic-projecting glutamatergic cortical neurons	ENSMUSG00000111761	9230112J17Rik	Downregulated
intratelencephalic-projecting and extratelencephalic-projecting glutamatergic cortical neurons	ENSMUSG00000111765	Gm10635	Downregulated
intratelencephalic-projecting and extratelencephalic-projecting glutamatergic cortical neurons	ENSMUSG00000112054	Gm33680	Downregulated
intratelencephalic-projecting and extratelencephalic-projecting glutamatergic cortical neurons	ENSMUSG00000112258	Gm10165	Downregulated
intratelencephalic-projecting and extratelencephalic-projecting glutamatergic cortical neurons	ENSMUSG00000112266	Gm48843	Downregulated
intratelencephalic-projecting and extratelencephalic-projecting glutamatergic cortical neurons	ENSMUSG00000112384	Gm34921	Downregulated
intratelencephalic-projecting and extratelencephalic-projecting glutamatergic cortical neurons	ENSMUSG00000112466	Gm29674	Downregulated
intratelencephalic-projecting and extratelencephalic-projecting glutamatergic cortical neurons	ENSMUSG00000112803	Gm36543	Downregulated
intratelencephalic-projecting and extratelencephalic-projecting glutamatergic cortical neurons	ENSMUSG00000113099	Gm34016	Downregulated
intratelencephalic-projecting and extratelencephalic-projecting glutamatergic cortical neurons	ENSMUSG00000113121	Gm35161	Downregulated
intratelencephalic-projecting and extratelencephalic-projecting glutamatergic cortical neurons	ENSMUSG00000113330	Gm34237	Downregulated
intratelencephalic-projecting and extratelencephalic-projecting glutamatergic cortical neurons	ENSMUSG00000113429	Gm20063	Downregulated
intratelencephalic-projecting and extratelencephalic-projecting glutamatergic cortical neurons	ENSMUSG00000114005	Gm24474	Downregulated
intratelencephalic-projecting and extratelencephalic-projecting glutamatergic cortical neurons	ENSMUSG00000114014	Gm48350	Downregulated
intratelencephalic-projecting and extratelencephalic-projecting glutamatergic cortical neurons	ENSMUSG00000114098	AC151530.1	Downregulated
intratelencephalic-projecting and extratelencephalic-projecting glutamatergic cortical neurons	ENSMUSG00000114241	Gm30108	Downregulated
intratelencephalic-projecting and extratelencephalic-projecting glutamatergic cortical neurons	ENSMUSG00000114590	5930438M14Rik	Downregulated
intratelencephalic-projecting and extratelencephalic-projecting glutamatergic cortical neurons	ENSMUSG00000114708	Gm30177	Downregulated
intratelencephalic-projecting and extratelencephalic-projecting glutamatergic cortical neurons	ENSMUSG00000114767	Gm46392	Downregulated
intratelencephalic-projecting and extratelencephalic-projecting glutamatergic cortical neurons	ENSMUSG00000115122	AC124561.1	Downregulated
intratelencephalic-projecting and extratelencephalic-projecting glutamatergic cortical neurons	ENSMUSG00000115304	AC111010.1	Downregulated
intratelencephalic-projecting and extratelencephalic-projecting glutamatergic cortical neurons	ENSMUSG00000115311	AC108416.1	Downregulated
intratelencephalic-projecting and extratelencephalic-projecting glutamatergic cortical neurons	ENSMUSG00000115378	Gm39653	Downregulated
intratelencephalic-projecting and extratelencephalic-projecting glutamatergic cortical neurons	ENSMUSG00000115821	CT009489.1	Downregulated
intratelencephalic-projecting and extratelencephalic-projecting glutamatergic cortical neurons	ENSMUSG00000115850	AC118639.2	Downregulated
intratelencephalic-projecting and extratelencephalic-projecting glutamatergic cortical neurons	ENSMUSG00000116557		Downregulated
intratelencephalic-projecting and extratelencephalic-projecting glutamatergic cortical neurons	ENSMUSG00000116920		Downregulated
intratelencephalic-projecting and extratelencephalic-projecting glutamatergic cortical neurons	ENSMUSG00000117220		Downregulated
intratelencephalic-projecting and extratelencephalic-projecting glutamatergic cortical neurons	ENSMUSG00000117696		Downregulated
intratelencephalic-projecting and extratelencephalic-projecting glutamatergic cortical neurons	ENSMUSG00000118067		Downregulated
intratelencephalic-projecting and extratelencephalic-projecting glutamatergic cortical neurons	ENSMUSG00000118150		Downregulated
intratelencephalic-projecting and extratelencephalic-projecting glutamatergic cortical neurons	ENSMUSG00000118193		Downregulated
intratelencephalic-projecting and extratelencephalic-projecting glutamatergic cortical neurons	ENSMUSG00000118257		Downregulated
intratelencephalic-projecting and extratelencephalic-projecting glutamatergic cortical neurons	ENSMUSG00000118369		Downregulated
intratelencephalic-projecting and extratelencephalic-projecting glutamatergic cortical neurons	ENSMUSG00000000093	Tbx2	Upregulated
intratelencephalic-projecting and extratelencephalic-projecting glutamatergic cortical neurons	ENSMUSG00000000275	Trim25	Upregulated
intratelencephalic-projecting and extratelencephalic-projecting glutamatergic cortical neurons	ENSMUSG00000000555	Itga5	Upregulated
intratelencephalic-projecting and extratelencephalic-projecting glutamatergic cortical neurons	ENSMUSG00000000731	Aire	Upregulated
intratelencephalic-projecting and extratelencephalic-projecting glutamatergic cortical neurons	ENSMUSG00000001228	Uhrf1	Upregulated
intratelencephalic-projecting and extratelencephalic-projecting glutamatergic cortical neurons	ENSMUSG00000002668	Dennd1c	Upregulated
intratelencephalic-projecting and extratelencephalic-projecting glutamatergic cortical neurons	ENSMUSG00000003541	Ier3	Upregulated
intratelencephalic-projecting and extratelencephalic-projecting glutamatergic cortical neurons	ENSMUSG00000003573	Homer3	Upregulated
intratelencephalic-projecting and extratelencephalic-projecting glutamatergic cortical neurons	ENSMUSG00000004098	Col5a3	Upregulated
intratelencephalic-projecting and extratelencephalic-projecting glutamatergic cortical neurons	ENSMUSG00000004446	Bid	Upregulated
intratelencephalic-projecting and extratelencephalic-projecting glutamatergic cortical neurons	ENSMUSG00000005107	Slc2a9	Upregulated
intratelencephalic-projecting and extratelencephalic-projecting glutamatergic cortical neurons	ENSMUSG00000005667	Mthfd2	Upregulated
intratelencephalic-projecting and extratelencephalic-projecting glutamatergic cortical neurons	ENSMUSG00000005718	Tfap4	Upregulated
intratelencephalic-projecting and extratelencephalic-projecting glutamatergic cortical neurons	ENSMUSG00000006313	Upk1a	Upregulated
intratelencephalic-projecting and extratelencephalic-projecting glutamatergic cortical neurons	ENSMUSG00000006369	Fbln1	Upregulated
intratelencephalic-projecting and extratelencephalic-projecting glutamatergic cortical neurons	ENSMUSG00000006411	Nectin4	Upregulated
intratelencephalic-projecting and extratelencephalic-projecting glutamatergic cortical neurons	ENSMUSG00000006611	Hfe	Upregulated
intratelencephalic-projecting and extratelencephalic-projecting glutamatergic cortical neurons	ENSMUSG00000007080	Pole	Upregulated
intratelencephalic-projecting and extratelencephalic-projecting glutamatergic cortical neurons	ENSMUSG00000007891	Ctsd	Upregulated
intratelencephalic-projecting and extratelencephalic-projecting glutamatergic cortical neurons	ENSMUSG00000007892	Rplp1	Upregulated
intratelencephalic-projecting and extratelencephalic-projecting glutamatergic cortical neurons	ENSMUSG00000009628	Tex15	Upregulated
intratelencephalic-projecting and extratelencephalic-projecting glutamatergic cortical neurons	ENSMUSG00000010064	Slc38a3	Upregulated
intratelencephalic-projecting and extratelencephalic-projecting glutamatergic cortical neurons	ENSMUSG00000010751	Tnfrsf22	Upregulated
intratelencephalic-projecting and extratelencephalic-projecting glutamatergic cortical neurons	ENSMUSG00000013418	B4galnt2	Upregulated
intratelencephalic-projecting and extratelencephalic-projecting glutamatergic cortical neurons	ENSMUSG00000014444	Piezo1	Upregulated
intratelencephalic-projecting and extratelencephalic-projecting glutamatergic cortical neurons	ENSMUSG00000015243	Abca1	Upregulated
intratelencephalic-projecting and extratelencephalic-projecting glutamatergic cortical neurons	ENSMUSG00000017688	Hnf4g	Upregulated
intratelencephalic-projecting and extratelencephalic-projecting glutamatergic cortical neurons	ENSMUSG00000018102	Hist1h2bc	Upregulated
intratelencephalic-projecting and extratelencephalic-projecting glutamatergic cortical neurons	ENSMUSG00000020142	Slc1a4	Upregulated
intratelencephalic-projecting and extratelencephalic-projecting glutamatergic cortical neurons	ENSMUSG00000020169	Best3	Upregulated
intratelencephalic-projecting and extratelencephalic-projecting glutamatergic cortical neurons	ENSMUSG00000020256	Aldh1l2	Upregulated
intratelencephalic-projecting and extratelencephalic-projecting glutamatergic cortical neurons	ENSMUSG00000020286	1700093K21Rik	Upregulated
intratelencephalic-projecting and extratelencephalic-projecting glutamatergic cortical neurons	ENSMUSG00000020303	Stc2	Upregulated
intratelencephalic-projecting and extratelencephalic-projecting glutamatergic cortical neurons	ENSMUSG00000020395	Itk	Upregulated
intratelencephalic-projecting and extratelencephalic-projecting glutamatergic cortical neurons	ENSMUSG00000020534	Shmt1	Upregulated
intratelencephalic-projecting and extratelencephalic-projecting glutamatergic cortical neurons	ENSMUSG00000020932	Gfap	Upregulated
intratelencephalic-projecting and extratelencephalic-projecting glutamatergic cortical neurons	ENSMUSG00000021091	Serpina3n	Upregulated
intratelencephalic-projecting and extratelencephalic-projecting glutamatergic cortical neurons	ENSMUSG00000021175	Cdca7l	Upregulated
intratelencephalic-projecting and extratelencephalic-projecting glutamatergic cortical neurons	ENSMUSG00000021186	Fbln5	Upregulated
intratelencephalic-projecting and extratelencephalic-projecting glutamatergic cortical neurons	ENSMUSG00000021640	Naip1	Upregulated
intratelencephalic-projecting and extratelencephalic-projecting glutamatergic cortical neurons	ENSMUSG00000021803	Cdhr1	Upregulated
intratelencephalic-projecting and extratelencephalic-projecting glutamatergic cortical neurons	ENSMUSG00000022383	Ppara	Upregulated
intratelencephalic-projecting and extratelencephalic-projecting glutamatergic cortical neurons	ENSMUSG00000022548	Apod	Upregulated
intratelencephalic-projecting and extratelencephalic-projecting glutamatergic cortical neurons	ENSMUSG00000022622	Acr	Upregulated
intratelencephalic-projecting and extratelencephalic-projecting glutamatergic cortical neurons	ENSMUSG00000022652	Morc1	Upregulated
intratelencephalic-projecting and extratelencephalic-projecting glutamatergic cortical neurons	ENSMUSG00000022803	Popdc2	Upregulated
intratelencephalic-projecting and extratelencephalic-projecting glutamatergic cortical neurons	ENSMUSG00000022996	Wnt10b	Upregulated
intratelencephalic-projecting and extratelencephalic-projecting glutamatergic cortical neurons	ENSMUSG00000023045	Soat2	Upregulated
intratelencephalic-projecting and extratelencephalic-projecting glutamatergic cortical neurons	ENSMUSG00000023905	Tnfrsf12a	Upregulated
intratelencephalic-projecting and extratelencephalic-projecting glutamatergic cortical neurons	ENSMUSG00000023942	Slc29a1	Upregulated
intratelencephalic-projecting and extratelencephalic-projecting glutamatergic cortical neurons	ENSMUSG00000024079	Eif2ak2	Upregulated
intratelencephalic-projecting and extratelencephalic-projecting glutamatergic cortical neurons	ENSMUSG00000024215	Spdef	Upregulated
intratelencephalic-projecting and extratelencephalic-projecting glutamatergic cortical neurons	ENSMUSG00000024481	Lvrn	Upregulated
intratelencephalic-projecting and extratelencephalic-projecting glutamatergic cortical neurons	ENSMUSG00000024640	Psat1	Upregulated
intratelencephalic-projecting and extratelencephalic-projecting glutamatergic cortical neurons	ENSMUSG00000024914	Drap1	Upregulated
intratelencephalic-projecting and extratelencephalic-projecting glutamatergic cortical neurons	ENSMUSG00000024989	Cep55	Upregulated
intratelencephalic-projecting and extratelencephalic-projecting glutamatergic cortical neurons	ENSMUSG00000025068	Gsto1	Upregulated
intratelencephalic-projecting and extratelencephalic-projecting glutamatergic cortical neurons	ENSMUSG00000025140	Pycr1	Upregulated
intratelencephalic-projecting and extratelencephalic-projecting glutamatergic cortical neurons	ENSMUSG00000025403	Shmt2	Upregulated
intratelencephalic-projecting and extratelencephalic-projecting glutamatergic cortical neurons	ENSMUSG00000025408	Ddit3	Upregulated
intratelencephalic-projecting and extratelencephalic-projecting glutamatergic cortical neurons	ENSMUSG00000025498	Irf7	Upregulated
intratelencephalic-projecting and extratelencephalic-projecting glutamatergic cortical neurons	ENSMUSG00000025808	Ccdc7a	Upregulated
intratelencephalic-projecting and extratelencephalic-projecting glutamatergic cortical neurons	ENSMUSG00000026104	Stat1	Upregulated
intratelencephalic-projecting and extratelencephalic-projecting glutamatergic cortical neurons	ENSMUSG00000026456	Cyb5r1	Upregulated
intratelencephalic-projecting and extratelencephalic-projecting glutamatergic cortical neurons	ENSMUSG00000026483	Fam129a	Upregulated
intratelencephalic-projecting and extratelencephalic-projecting glutamatergic cortical neurons	ENSMUSG00000026628	Atf3	Upregulated
intratelencephalic-projecting and extratelencephalic-projecting glutamatergic cortical neurons	ENSMUSG00000027230	Creb3l1	Upregulated
intratelencephalic-projecting and extratelencephalic-projecting glutamatergic cortical neurons	ENSMUSG00000027313	Chac1	Upregulated
intratelencephalic-projecting and extratelencephalic-projecting glutamatergic cortical neurons	ENSMUSG00000027314	Dll4	Upregulated
intratelencephalic-projecting and extratelencephalic-projecting glutamatergic cortical neurons	ENSMUSG00000027326	Knl1	Upregulated
intratelencephalic-projecting and extratelencephalic-projecting glutamatergic cortical neurons	ENSMUSG00000027456	Sdcbp2	Upregulated
intratelencephalic-projecting and extratelencephalic-projecting glutamatergic cortical neurons	ENSMUSG00000027469	Tpx2	Upregulated
intratelencephalic-projecting and extratelencephalic-projecting glutamatergic cortical neurons	ENSMUSG00000027790	Sis	Upregulated
intratelencephalic-projecting and extratelencephalic-projecting glutamatergic cortical neurons	ENSMUSG00000027947	Il6ra	Upregulated
intratelencephalic-projecting and extratelencephalic-projecting glutamatergic cortical neurons	ENSMUSG00000028159	Dapp1	Upregulated
intratelencephalic-projecting and extratelencephalic-projecting glutamatergic cortical neurons	ENSMUSG00000028179	Cth	Upregulated
intratelencephalic-projecting and extratelencephalic-projecting glutamatergic cortical neurons	ENSMUSG00000028188	Spata1	Upregulated
intratelencephalic-projecting and extratelencephalic-projecting glutamatergic cortical neurons	ENSMUSG00000028494	Plin2	Upregulated
intratelencephalic-projecting and extratelencephalic-projecting glutamatergic cortical neurons	ENSMUSG00000028784	Spocd1	Upregulated
intratelencephalic-projecting and extratelencephalic-projecting glutamatergic cortical neurons	ENSMUSG00000028893	Sesn2	Upregulated
intratelencephalic-projecting and extratelencephalic-projecting glutamatergic cortical neurons	ENSMUSG00000029070	Mxra8	Upregulated
intratelencephalic-projecting and extratelencephalic-projecting glutamatergic cortical neurons	ENSMUSG00000029092	D5Ertd615e	Upregulated
intratelencephalic-projecting and extratelencephalic-projecting glutamatergic cortical neurons	ENSMUSG00000029561	Oasl2	Upregulated
intratelencephalic-projecting and extratelencephalic-projecting glutamatergic cortical neurons	ENSMUSG00000029816	Gpnmb	Upregulated
intratelencephalic-projecting and extratelencephalic-projecting glutamatergic cortical neurons	ENSMUSG00000029826	Zc3hav1	Upregulated
intratelencephalic-projecting and extratelencephalic-projecting glutamatergic cortical neurons	ENSMUSG00000030089	Slc41a3	Upregulated
intratelencephalic-projecting and extratelencephalic-projecting glutamatergic cortical neurons	ENSMUSG00000030107	Usp18	Upregulated
intratelencephalic-projecting and extratelencephalic-projecting glutamatergic cortical neurons	ENSMUSG00000030187	Klra2	Upregulated
intratelencephalic-projecting and extratelencephalic-projecting glutamatergic cortical neurons	ENSMUSG00000030268	Bcat1	Upregulated
intratelencephalic-projecting and extratelencephalic-projecting glutamatergic cortical neurons	ENSMUSG00000030761	Myo7a	Upregulated
intratelencephalic-projecting and extratelencephalic-projecting glutamatergic cortical neurons	ENSMUSG00000030775	Trat1	Upregulated
intratelencephalic-projecting and extratelencephalic-projecting glutamatergic cortical neurons	ENSMUSG00000031163	Glod5	Upregulated
intratelencephalic-projecting and extratelencephalic-projecting glutamatergic cortical neurons	ENSMUSG00000031204	Asb12	Upregulated
intratelencephalic-projecting and extratelencephalic-projecting glutamatergic cortical neurons	ENSMUSG00000031253	Srpx2	Upregulated
intratelencephalic-projecting and extratelencephalic-projecting glutamatergic cortical neurons	ENSMUSG00000031297	Slc7a3	Upregulated
intratelencephalic-projecting and extratelencephalic-projecting glutamatergic cortical neurons	ENSMUSG00000031387	Renbp	Upregulated
intratelencephalic-projecting and extratelencephalic-projecting glutamatergic cortical neurons	ENSMUSG00000031490	Eif4ebp1	Upregulated
intratelencephalic-projecting and extratelencephalic-projecting glutamatergic cortical neurons	ENSMUSG00000031594	Fgl1	Upregulated
intratelencephalic-projecting and extratelencephalic-projecting glutamatergic cortical neurons	ENSMUSG00000031636	Pdlim3	Upregulated
intratelencephalic-projecting and extratelencephalic-projecting glutamatergic cortical neurons	ENSMUSG00000031762	Mt2	Upregulated
intratelencephalic-projecting and extratelencephalic-projecting glutamatergic cortical neurons	ENSMUSG00000031765	Mt1	Upregulated
intratelencephalic-projecting and extratelencephalic-projecting glutamatergic cortical neurons	ENSMUSG00000031766	Slc12a3	Upregulated
intratelencephalic-projecting and extratelencephalic-projecting glutamatergic cortical neurons	ENSMUSG00000031875	Cmtm3	Upregulated
intratelencephalic-projecting and extratelencephalic-projecting glutamatergic cortical neurons	ENSMUSG00000032259	Drd2	Upregulated
intratelencephalic-projecting and extratelencephalic-projecting glutamatergic cortical neurons	ENSMUSG00000032271	Nnmt	Upregulated
intratelencephalic-projecting and extratelencephalic-projecting glutamatergic cortical neurons	ENSMUSG00000032715	Trib3	Upregulated
intratelencephalic-projecting and extratelencephalic-projecting glutamatergic cortical neurons	ENSMUSG00000033855	Ston1	Upregulated
intratelencephalic-projecting and extratelencephalic-projecting glutamatergic cortical neurons	ENSMUSG00000033880	Lgals3bp	Upregulated
intratelencephalic-projecting and extratelencephalic-projecting glutamatergic cortical neurons	ENSMUSG00000034112	Atp2c2	Upregulated
intratelencephalic-projecting and extratelencephalic-projecting glutamatergic cortical neurons	ENSMUSG00000034459	Ifit1	Upregulated
intratelencephalic-projecting and extratelencephalic-projecting glutamatergic cortical neurons	ENSMUSG00000034825	Nrip3	Upregulated
intratelencephalic-projecting and extratelencephalic-projecting glutamatergic cortical neurons	ENSMUSG00000034993	Vat1	Upregulated
intratelencephalic-projecting and extratelencephalic-projecting glutamatergic cortical neurons	ENSMUSG00000036330	Slc18a1	Upregulated
intratelencephalic-projecting and extratelencephalic-projecting glutamatergic cortical neurons	ENSMUSG00000036557	Stpg4	Upregulated
intratelencephalic-projecting and extratelencephalic-projecting glutamatergic cortical neurons	ENSMUSG00000036655	Colec11	Upregulated
intratelencephalic-projecting and extratelencephalic-projecting glutamatergic cortical neurons	ENSMUSG00000036905	C1qb	Upregulated
intratelencephalic-projecting and extratelencephalic-projecting glutamatergic cortical neurons	ENSMUSG00000037020	Wdr62	Upregulated
intratelencephalic-projecting and extratelencephalic-projecting glutamatergic cortical neurons	ENSMUSG00000037321	Tap1	Upregulated
intratelencephalic-projecting and extratelencephalic-projecting glutamatergic cortical neurons	ENSMUSG00000037447	Arid5a	Upregulated
intratelencephalic-projecting and extratelencephalic-projecting glutamatergic cortical neurons	ENSMUSG00000037921	Ddx60	Upregulated
intratelencephalic-projecting and extratelencephalic-projecting glutamatergic cortical neurons	ENSMUSG00000038539	Atf5	Upregulated
intratelencephalic-projecting and extratelencephalic-projecting glutamatergic cortical neurons	ENSMUSG00000038704	Aspdh	Upregulated
intratelencephalic-projecting and extratelencephalic-projecting glutamatergic cortical neurons	ENSMUSG00000039278	Pcsk1n	Upregulated
intratelencephalic-projecting and extratelencephalic-projecting glutamatergic cortical neurons	ENSMUSG00000039676	Capsl	Upregulated
intratelencephalic-projecting and extratelencephalic-projecting glutamatergic cortical neurons	ENSMUSG00000040010	Slc7a5	Upregulated
intratelencephalic-projecting and extratelencephalic-projecting glutamatergic cortical neurons	ENSMUSG00000040084	Bub1b	Upregulated
intratelencephalic-projecting and extratelencephalic-projecting glutamatergic cortical neurons	ENSMUSG00000040213	Kyat3	Upregulated
intratelencephalic-projecting and extratelencephalic-projecting glutamatergic cortical neurons	ENSMUSG00000040296	Ddx58	Upregulated
intratelencephalic-projecting and extratelencephalic-projecting glutamatergic cortical neurons	ENSMUSG00000040557	Mettl27	Upregulated
intratelencephalic-projecting and extratelencephalic-projecting glutamatergic cortical neurons	ENSMUSG00000040701	Ap1g2	Upregulated
intratelencephalic-projecting and extratelencephalic-projecting glutamatergic cortical neurons	ENSMUSG00000040703	Cyp2s1	Upregulated
intratelencephalic-projecting and extratelencephalic-projecting glutamatergic cortical neurons	ENSMUSG00000041696	Rasl12	Upregulated
intratelencephalic-projecting and extratelencephalic-projecting glutamatergic cortical neurons	ENSMUSG00000041801	Phlda3	Upregulated
intratelencephalic-projecting and extratelencephalic-projecting glutamatergic cortical neurons	ENSMUSG00000042064	Myo3b	Upregulated
intratelencephalic-projecting and extratelencephalic-projecting glutamatergic cortical neurons	ENSMUSG00000042111	Ccdc115	Upregulated
intratelencephalic-projecting and extratelencephalic-projecting glutamatergic cortical neurons	ENSMUSG00000042554	Zp3r	Upregulated
intratelencephalic-projecting and extratelencephalic-projecting glutamatergic cortical neurons	ENSMUSG00000043773	1700048O20Rik	Upregulated
intratelencephalic-projecting and extratelencephalic-projecting glutamatergic cortical neurons	ENSMUSG00000045362	Tnfrsf26	Upregulated
intratelencephalic-projecting and extratelencephalic-projecting glutamatergic cortical neurons	ENSMUSG00000046168	Kcnrg	Upregulated
intratelencephalic-projecting and extratelencephalic-projecting glutamatergic cortical neurons	ENSMUSG00000046768	Rhoj	Upregulated
intratelencephalic-projecting and extratelencephalic-projecting glutamatergic cortical neurons	ENSMUSG00000046807	Lrrc75b	Upregulated
intratelencephalic-projecting and extratelencephalic-projecting glutamatergic cortical neurons	ENSMUSG00000047407	Tgif1	Upregulated
intratelencephalic-projecting and extratelencephalic-projecting glutamatergic cortical neurons	ENSMUSG00000047735	Samd9l	Upregulated
intratelencephalic-projecting and extratelencephalic-projecting glutamatergic cortical neurons	ENSMUSG00000047843	Bri3	Upregulated
intratelencephalic-projecting and extratelencephalic-projecting glutamatergic cortical neurons	ENSMUSG00000048440	Cyp4f16	Upregulated
intratelencephalic-projecting and extratelencephalic-projecting glutamatergic cortical neurons	ENSMUSG00000050108	Bpifc	Upregulated
intratelencephalic-projecting and extratelencephalic-projecting glutamatergic cortical neurons	ENSMUSG00000050192	Eif5a2	Upregulated
intratelencephalic-projecting and extratelencephalic-projecting glutamatergic cortical neurons	ENSMUSG00000051652	Lrrc3	Upregulated
intratelencephalic-projecting and extratelencephalic-projecting glutamatergic cortical neurons	ENSMUSG00000051965	Nanos2	Upregulated
intratelencephalic-projecting and extratelencephalic-projecting glutamatergic cortical neurons	ENSMUSG00000052631	Sh2d6	Upregulated
intratelencephalic-projecting and extratelencephalic-projecting glutamatergic cortical neurons	ENSMUSG00000053216	Btn2a2	Upregulated
intratelencephalic-projecting and extratelencephalic-projecting glutamatergic cortical neurons	ENSMUSG00000053398	Phgdh	Upregulated
intratelencephalic-projecting and extratelencephalic-projecting glutamatergic cortical neurons	ENSMUSG00000054003	Tdrd9	Upregulated
intratelencephalic-projecting and extratelencephalic-projecting glutamatergic cortical neurons	ENSMUSG00000054988	Agtr1b	Upregulated
intratelencephalic-projecting and extratelencephalic-projecting glutamatergic cortical neurons	ENSMUSG00000055748	Gsdmc4	Upregulated
intratelencephalic-projecting and extratelencephalic-projecting glutamatergic cortical neurons	ENSMUSG00000055972	2810407A14Rik	Upregulated
intratelencephalic-projecting and extratelencephalic-projecting glutamatergic cortical neurons	ENSMUSG00000057173	Rfx8	Upregulated
intratelencephalic-projecting and extratelencephalic-projecting glutamatergic cortical neurons	ENSMUSG00000060594	Layn	Upregulated
intratelencephalic-projecting and extratelencephalic-projecting glutamatergic cortical neurons	ENSMUSG00000060639	Hist1h4i	Upregulated
intratelencephalic-projecting and extratelencephalic-projecting glutamatergic cortical neurons	ENSMUSG00000061039	Olfr920	Upregulated
intratelencephalic-projecting and extratelencephalic-projecting glutamatergic cortical neurons	ENSMUSG00000062510	Nsl1	Upregulated
intratelencephalic-projecting and extratelencephalic-projecting glutamatergic cortical neurons	ENSMUSG00000063652	Slc22a21	Upregulated
intratelencephalic-projecting and extratelencephalic-projecting glutamatergic cortical neurons	ENSMUSG00000064140	Trim38	Upregulated
intratelencephalic-projecting and extratelencephalic-projecting glutamatergic cortical neurons	ENSMUSG00000064215	Ifi27	Upregulated
intratelencephalic-projecting and extratelencephalic-projecting glutamatergic cortical neurons	ENSMUSG00000067768	Xlr4b	Upregulated
intratelencephalic-projecting and extratelencephalic-projecting glutamatergic cortical neurons	ENSMUSG00000067795	4930444P10Rik	Upregulated
intratelencephalic-projecting and extratelencephalic-projecting glutamatergic cortical neurons	ENSMUSG00000068122	Agtr2	Upregulated
intratelencephalic-projecting and extratelencephalic-projecting glutamatergic cortical neurons	ENSMUSG00000068167	Csnka2ip	Upregulated
intratelencephalic-projecting and extratelencephalic-projecting glutamatergic cortical neurons	ENSMUSG00000068680	Gm10248	Upregulated
intratelencephalic-projecting and extratelencephalic-projecting glutamatergic cortical neurons	ENSMUSG00000068699	Flnc	Upregulated
intratelencephalic-projecting and extratelencephalic-projecting glutamatergic cortical neurons	ENSMUSG00000069456	Rdh16	Upregulated
intratelencephalic-projecting and extratelencephalic-projecting glutamatergic cortical neurons	ENSMUSG00000069743	Zfp820	Upregulated
intratelencephalic-projecting and extratelencephalic-projecting glutamatergic cortical neurons	ENSMUSG00000070327	Rnf213	Upregulated
intratelencephalic-projecting and extratelencephalic-projecting glutamatergic cortical neurons	ENSMUSG00000070419	Cyp3a57	Upregulated
intratelencephalic-projecting and extratelencephalic-projecting glutamatergic cortical neurons	ENSMUSG00000070985	Acnat1	Upregulated
intratelencephalic-projecting and extratelencephalic-projecting glutamatergic cortical neurons	ENSMUSG00000072812	Ahnak2	Upregulated
intratelencephalic-projecting and extratelencephalic-projecting glutamatergic cortical neurons	ENSMUSG00000073418	C4b	Upregulated
intratelencephalic-projecting and extratelencephalic-projecting glutamatergic cortical neurons	ENSMUSG00000074466	Gm15417	Upregulated
intratelencephalic-projecting and extratelencephalic-projecting glutamatergic cortical neurons	ENSMUSG00000074704	Rad21l	Upregulated
intratelencephalic-projecting and extratelencephalic-projecting glutamatergic cortical neurons	ENSMUSG00000074783	AU019990	Upregulated
intratelencephalic-projecting and extratelencephalic-projecting glutamatergic cortical neurons	ENSMUSG00000076441	Ass1	Upregulated
intratelencephalic-projecting and extratelencephalic-projecting glutamatergic cortical neurons	ENSMUSG00000078247	Airn	Upregulated
intratelencephalic-projecting and extratelencephalic-projecting glutamatergic cortical neurons	ENSMUSG00000078607	1810010H24Rik	Upregulated
intratelencephalic-projecting and extratelencephalic-projecting glutamatergic cortical neurons	ENSMUSG00000078838	Gm17382	Upregulated
intratelencephalic-projecting and extratelencephalic-projecting glutamatergic cortical neurons	ENSMUSG00000078956	Gm14221	Upregulated
intratelencephalic-projecting and extratelencephalic-projecting glutamatergic cortical neurons	ENSMUSG00000079037	Prnp	Upregulated
intratelencephalic-projecting and extratelencephalic-projecting glutamatergic cortical neurons	ENSMUSG00000081058	Hist2h3c2	Upregulated
intratelencephalic-projecting and extratelencephalic-projecting glutamatergic cortical neurons	ENSMUSG00000085444	Gm13936	Upregulated
intratelencephalic-projecting and extratelencephalic-projecting glutamatergic cortical neurons	ENSMUSG00000086026	Gm12374	Upregulated
intratelencephalic-projecting and extratelencephalic-projecting glutamatergic cortical neurons	ENSMUSG00000086165	Gm15690	Upregulated
intratelencephalic-projecting and extratelencephalic-projecting glutamatergic cortical neurons	ENSMUSG00000086275	1700121C08Rik	Upregulated
intratelencephalic-projecting and extratelencephalic-projecting glutamatergic cortical neurons	ENSMUSG00000087221	BC037032	Upregulated
intratelencephalic-projecting and extratelencephalic-projecting glutamatergic cortical neurons	ENSMUSG00000087678	Gm14120	Upregulated
intratelencephalic-projecting and extratelencephalic-projecting glutamatergic cortical neurons	ENSMUSG00000090693	Trim43a	Upregulated
intratelencephalic-projecting and extratelencephalic-projecting glutamatergic cortical neurons	ENSMUSG00000091455	Otogl	Upregulated
intratelencephalic-projecting and extratelencephalic-projecting glutamatergic cortical neurons	ENSMUSG00000094083	Gm1604a	Upregulated
intratelencephalic-projecting and extratelencephalic-projecting glutamatergic cortical neurons	ENSMUSG00000094429	Gm19965	Upregulated
intratelencephalic-projecting and extratelencephalic-projecting glutamatergic cortical neurons	ENSMUSG00000094713	Gm22822	Upregulated
intratelencephalic-projecting and extratelencephalic-projecting glutamatergic cortical neurons	ENSMUSG00000097003	D930007P13Rik	Upregulated
intratelencephalic-projecting and extratelencephalic-projecting glutamatergic cortical neurons	ENSMUSG00000097035	Gm26692	Upregulated
intratelencephalic-projecting and extratelencephalic-projecting glutamatergic cortical neurons	ENSMUSG00000098286	Mir8091	Upregulated
intratelencephalic-projecting and extratelencephalic-projecting glutamatergic cortical neurons	ENSMUSG00000098754	Prn	Upregulated
intratelencephalic-projecting and extratelencephalic-projecting glutamatergic cortical neurons	ENSMUSG00000099061	Gm28050	Upregulated
intratelencephalic-projecting and extratelencephalic-projecting glutamatergic cortical neurons	ENSMUSG00000100891	2810049E08Rik	Upregulated
intratelencephalic-projecting and extratelencephalic-projecting glutamatergic cortical neurons	ENSMUSG00000100923	Olfr10	Upregulated
intratelencephalic-projecting and extratelencephalic-projecting glutamatergic cortical neurons	ENSMUSG00000101253	Gm29088	Upregulated
intratelencephalic-projecting and extratelencephalic-projecting glutamatergic cortical neurons	ENSMUSG00000101476	Gm29570	Upregulated
intratelencephalic-projecting and extratelencephalic-projecting glutamatergic cortical neurons	ENSMUSG00000101750	Olfr1392	Upregulated
intratelencephalic-projecting and extratelencephalic-projecting glutamatergic cortical neurons	ENSMUSG00000101797	Gm29266	Upregulated
intratelencephalic-projecting and extratelencephalic-projecting glutamatergic cortical neurons	ENSMUSG00000101874	Olfr1391	Upregulated
intratelencephalic-projecting and extratelencephalic-projecting glutamatergic cortical neurons	ENSMUSG00000103695	A830029E22Rik	Upregulated
intratelencephalic-projecting and extratelencephalic-projecting glutamatergic cortical neurons	ENSMUSG00000105852	Gm42890	Upregulated
intratelencephalic-projecting and extratelencephalic-projecting glutamatergic cortical neurons	ENSMUSG00000105987	AI506816	Upregulated
intratelencephalic-projecting and extratelencephalic-projecting glutamatergic cortical neurons	ENSMUSG00000106202	Gm43727	Upregulated
intratelencephalic-projecting and extratelencephalic-projecting glutamatergic cortical neurons	ENSMUSG00000106734	Gm20559	Upregulated
intratelencephalic-projecting and extratelencephalic-projecting glutamatergic cortical neurons	ENSMUSG00000107318	Gm30003	Upregulated
intratelencephalic-projecting and extratelencephalic-projecting glutamatergic cortical neurons	ENSMUSG00000107451	Gm44421	Upregulated
intratelencephalic-projecting and extratelencephalic-projecting glutamatergic cortical neurons	ENSMUSG00000107714	Gm34933	Upregulated
intratelencephalic-projecting and extratelencephalic-projecting glutamatergic cortical neurons	ENSMUSG00000108101	Gm45738	Upregulated
intratelencephalic-projecting and extratelencephalic-projecting glutamatergic cortical neurons	ENSMUSG00000108867	Gm44643	Upregulated
intratelencephalic-projecting and extratelencephalic-projecting glutamatergic cortical neurons	ENSMUSG00000108986	Gm32061	Upregulated
intratelencephalic-projecting and extratelencephalic-projecting glutamatergic cortical neurons	ENSMUSG00000109371	Gm44626	Upregulated
intratelencephalic-projecting and extratelencephalic-projecting glutamatergic cortical neurons	ENSMUSG00000109824	Olfr643	Upregulated
intratelencephalic-projecting and extratelencephalic-projecting glutamatergic cortical neurons	ENSMUSG00000109827	Gm6213	Upregulated
intratelencephalic-projecting and extratelencephalic-projecting glutamatergic cortical neurons	ENSMUSG00000109888	Gm45600	Upregulated
intratelencephalic-projecting and extratelencephalic-projecting glutamatergic cortical neurons	ENSMUSG00000109992	Gm45650	Upregulated
intratelencephalic-projecting and extratelencephalic-projecting glutamatergic cortical neurons	ENSMUSG00000110697	Gm31718	Upregulated
intratelencephalic-projecting and extratelencephalic-projecting glutamatergic cortical neurons	ENSMUSG00000110874	D030045P18Rik	Upregulated
intratelencephalic-projecting and extratelencephalic-projecting glutamatergic cortical neurons	ENSMUSG00000111147	AC160562.1	Upregulated
intratelencephalic-projecting and extratelencephalic-projecting glutamatergic cortical neurons	ENSMUSG00000112547	Gm47096	Upregulated
intratelencephalic-projecting and extratelencephalic-projecting glutamatergic cortical neurons	ENSMUSG00000112629	Gm47771	Upregulated
intratelencephalic-projecting and extratelencephalic-projecting glutamatergic cortical neurons	ENSMUSG00000112787	Gm48790	Upregulated
intratelencephalic-projecting and extratelencephalic-projecting glutamatergic cortical neurons	ENSMUSG00000112854	Gm38403	Upregulated
intratelencephalic-projecting and extratelencephalic-projecting glutamatergic cortical neurons	ENSMUSG00000113019	Gm47467	Upregulated
intratelencephalic-projecting and extratelencephalic-projecting glutamatergic cortical neurons	ENSMUSG00000113030	Gm48778	Upregulated
intratelencephalic-projecting and extratelencephalic-projecting glutamatergic cortical neurons	ENSMUSG00000113047	Gm47469	Upregulated
intratelencephalic-projecting and extratelencephalic-projecting glutamatergic cortical neurons	ENSMUSG00000113757	Gm47507	Upregulated
intratelencephalic-projecting and extratelencephalic-projecting glutamatergic cortical neurons	ENSMUSG00000114231	Gm40968	Upregulated
intratelencephalic-projecting and extratelencephalic-projecting glutamatergic cortical neurons	ENSMUSG00000114329	AC104200.1	Upregulated
intratelencephalic-projecting and extratelencephalic-projecting glutamatergic cortical neurons	ENSMUSG00000114483	AC168059.1	Upregulated
intratelencephalic-projecting and extratelencephalic-projecting glutamatergic cortical neurons	ENSMUSG00000114695	Gm48648	Upregulated
intratelencephalic-projecting and extratelencephalic-projecting glutamatergic cortical neurons	ENSMUSG00000114790	4921509O07Rik	Upregulated
intratelencephalic-projecting and extratelencephalic-projecting glutamatergic cortical neurons	ENSMUSG00000115016	AC158982.1	Upregulated
intratelencephalic-projecting and extratelencephalic-projecting glutamatergic cortical neurons	ENSMUSG00000115353	AC134577.1	Upregulated
intratelencephalic-projecting and extratelencephalic-projecting glutamatergic cortical neurons	ENSMUSG00000115355	AC161537.1	Upregulated
intratelencephalic-projecting and extratelencephalic-projecting glutamatergic cortical neurons	ENSMUSG00000115372	AC163295.2	Upregulated
intratelencephalic-projecting and extratelencephalic-projecting glutamatergic cortical neurons	ENSMUSG00000115398	AC154640.3	Upregulated
intratelencephalic-projecting and extratelencephalic-projecting glutamatergic cortical neurons	ENSMUSG00000115480	AC132833.1	Upregulated
intratelencephalic-projecting and extratelencephalic-projecting glutamatergic cortical neurons	ENSMUSG00000115635	AC116656.1	Upregulated
intratelencephalic-projecting and extratelencephalic-projecting glutamatergic cortical neurons	ENSMUSG00000116000	AC140304.1	Upregulated
intratelencephalic-projecting and extratelencephalic-projecting glutamatergic cortical neurons	ENSMUSG00000116097	AL590144.2	Upregulated
intratelencephalic-projecting and extratelencephalic-projecting glutamatergic cortical neurons	ENSMUSG00000116121	Pick1	Upregulated
intratelencephalic-projecting and extratelencephalic-projecting glutamatergic cortical neurons	ENSMUSG00000116138	C030006K11Rik	Upregulated
intratelencephalic-projecting and extratelencephalic-projecting glutamatergic cortical neurons	ENSMUSG00000116604		Upregulated
intratelencephalic-projecting and extratelencephalic-projecting glutamatergic cortical neurons	ENSMUSG00000116976		Upregulated
intratelencephalic-projecting and extratelencephalic-projecting glutamatergic cortical neurons	ENSMUSG00000117391		Upregulated
intratelencephalic-projecting and extratelencephalic-projecting glutamatergic cortical neurons	ENSMUSG00000117727		Upregulated
intratelencephalic-projecting and extratelencephalic-projecting glutamatergic cortical neurons	ENSMUSG00000117780		Upregulated
intratelencephalic-projecting and extratelencephalic-projecting glutamatergic cortical neurons	ENSMUSG00000117837		Upregulated
intratelencephalic-projecting and extratelencephalic-projecting glutamatergic cortical neurons	ENSMUSG00000117847		Upregulated
intratelencephalic-projecting and extratelencephalic-projecting glutamatergic cortical neurons	ENSMUSG00000118070		Upregulated
intratelencephalic-projecting and extratelencephalic-projecting glutamatergic cortical neurons	ENSMUSG00000118086		Upregulated
intratelencephalic-projecting and extratelencephalic-projecting glutamatergic cortical neurons	ENSMUSG00000118604		Upregulated
intratelencephalic-projecting and extratelencephalic-projecting glutamatergic cortical neurons	TARDBP_NLS_TRANSGENE		Upregulated
medulla glutamatergic neurons	ENSMUSG00000020932	Gfap	Upregulated
medulla glutamatergic neurons	TARDBP_NLS_TRANSGENE		Upregulated
midbrain glutamatergic neurons	ENSMUSG00000053007	Creb5	Downregulated
midbrain glutamatergic neurons	ENSMUSG00000118193		Downregulated
midbrain glutamatergic neurons	ENSMUSG00000032355	Mlip	Upregulated
midbrain glutamatergic neurons	TARDBP_NLS_TRANSGENE		Upregulated
near-projecting and corticothalamic-projecting glutamatergic cortical layer 6b neurons	ENSMUSG00000001870	Ltbp1	Downregulated
near-projecting and corticothalamic-projecting glutamatergic cortical layer 6b neurons	ENSMUSG00000002897	Il17ra	Downregulated
near-projecting and corticothalamic-projecting glutamatergic cortical layer 6b neurons	ENSMUSG00000004661	Arid3b	Downregulated
near-projecting and corticothalamic-projecting glutamatergic cortical layer 6b neurons	ENSMUSG00000005958	Ephb3	Downregulated
near-projecting and corticothalamic-projecting glutamatergic cortical layer 6b neurons	ENSMUSG00000007617	Homer1	Downregulated
near-projecting and corticothalamic-projecting glutamatergic cortical layer 6b neurons	ENSMUSG00000010592	Dazl	Downregulated
near-projecting and corticothalamic-projecting glutamatergic cortical layer 6b neurons	ENSMUSG00000013089	Etv5	Downregulated
near-projecting and corticothalamic-projecting glutamatergic cortical layer 6b neurons	ENSMUSG00000016179	Camk1g	Downregulated
near-projecting and corticothalamic-projecting glutamatergic cortical layer 6b neurons	ENSMUSG00000017724	Etv4	Downregulated
near-projecting and corticothalamic-projecting glutamatergic cortical layer 6b neurons	ENSMUSG00000017765	Slc12a4	Downregulated
near-projecting and corticothalamic-projecting glutamatergic cortical layer 6b neurons	ENSMUSG00000019960	Dusp6	Downregulated
near-projecting and corticothalamic-projecting glutamatergic cortical layer 6b neurons	ENSMUSG00000020251	Glt8d2	Downregulated
near-projecting and corticothalamic-projecting glutamatergic cortical layer 6b neurons	ENSMUSG00000020895	Tmem107	Downregulated
near-projecting and corticothalamic-projecting glutamatergic cortical layer 6b neurons	ENSMUSG00000021342	Prl	Downregulated
near-projecting and corticothalamic-projecting glutamatergic cortical layer 6b neurons	ENSMUSG00000021457	Syk	Downregulated
near-projecting and corticothalamic-projecting glutamatergic cortical layer 6b neurons	ENSMUSG00000021676	Iqgap2	Downregulated
near-projecting and corticothalamic-projecting glutamatergic cortical layer 6b neurons	ENSMUSG00000022231	Sema5a	Downregulated
near-projecting and corticothalamic-projecting glutamatergic cortical layer 6b neurons	ENSMUSG00000022463	Srebf2	Downregulated
near-projecting and corticothalamic-projecting glutamatergic cortical layer 6b neurons	ENSMUSG00000022602	Arc	Downregulated
near-projecting and corticothalamic-projecting glutamatergic cortical layer 6b neurons	ENSMUSG00000022894	Adamts5	Downregulated
near-projecting and corticothalamic-projecting glutamatergic cortical layer 6b neurons	ENSMUSG00000023232	Serinc2	Downregulated
near-projecting and corticothalamic-projecting glutamatergic cortical layer 6b neurons	ENSMUSG00000023949	Tcte1	Downregulated
near-projecting and corticothalamic-projecting glutamatergic cortical layer 6b neurons	ENSMUSG00000024136	Dnase1l2	Downregulated
near-projecting and corticothalamic-projecting glutamatergic cortical layer 6b neurons	ENSMUSG00000024176	Sox8	Downregulated
near-projecting and corticothalamic-projecting glutamatergic cortical layer 6b neurons	ENSMUSG00000024245	Tmem178	Downregulated
near-projecting and corticothalamic-projecting glutamatergic cortical layer 6b neurons	ENSMUSG00000024517	Grp	Downregulated
near-projecting and corticothalamic-projecting glutamatergic cortical layer 6b neurons	ENSMUSG00000024810	Il33	Downregulated
near-projecting and corticothalamic-projecting glutamatergic cortical layer 6b neurons	ENSMUSG00000024883	Rin1	Downregulated
near-projecting and corticothalamic-projecting glutamatergic cortical layer 6b neurons	ENSMUSG00000025321	Itgb8	Downregulated
near-projecting and corticothalamic-projecting glutamatergic cortical layer 6b neurons	ENSMUSG00000025384	Faap100	Downregulated
near-projecting and corticothalamic-projecting glutamatergic cortical layer 6b neurons	ENSMUSG00000025810	Nrp1	Downregulated
near-projecting and corticothalamic-projecting glutamatergic cortical layer 6b neurons	ENSMUSG00000026315	Serpinb8	Downregulated
near-projecting and corticothalamic-projecting glutamatergic cortical layer 6b neurons	ENSMUSG00000026834	Acvr1c	Downregulated
near-projecting and corticothalamic-projecting glutamatergic cortical layer 6b neurons	ENSMUSG00000027270	Lamp5	Downregulated
near-projecting and corticothalamic-projecting glutamatergic cortical layer 6b neurons	ENSMUSG00000027955	Fam198b	Downregulated
near-projecting and corticothalamic-projecting glutamatergic cortical layer 6b neurons	ENSMUSG00000028064	Sema4a	Downregulated
near-projecting and corticothalamic-projecting glutamatergic cortical layer 6b neurons	ENSMUSG00000028681	Ptch2	Downregulated
near-projecting and corticothalamic-projecting glutamatergic cortical layer 6b neurons	ENSMUSG00000028778	Hcrtr1	Downregulated
near-projecting and corticothalamic-projecting glutamatergic cortical layer 6b neurons	ENSMUSG00000028864	Hgf	Downregulated
near-projecting and corticothalamic-projecting glutamatergic cortical layer 6b neurons	ENSMUSG00000028883	Sema3a	Downregulated
near-projecting and corticothalamic-projecting glutamatergic cortical layer 6b neurons	ENSMUSG00000029337	Fgf5	Downregulated
near-projecting and corticothalamic-projecting glutamatergic cortical layer 6b neurons	ENSMUSG00000029868	Trpv6	Downregulated
near-projecting and corticothalamic-projecting glutamatergic cortical layer 6b neurons	ENSMUSG00000030844	Rgs10	Downregulated
near-projecting and corticothalamic-projecting glutamatergic cortical layer 6b neurons	ENSMUSG00000030898	Cckbr	Downregulated
near-projecting and corticothalamic-projecting glutamatergic cortical layer 6b neurons	ENSMUSG00000031530	Dusp4	Downregulated
near-projecting and corticothalamic-projecting glutamatergic cortical layer 6b neurons	ENSMUSG00000032020	Ubash3b	Downregulated
near-projecting and corticothalamic-projecting glutamatergic cortical layer 6b neurons	ENSMUSG00000032128	Robo3	Downregulated
near-projecting and corticothalamic-projecting glutamatergic cortical layer 6b neurons	ENSMUSG00000032323	Cyp11a1	Downregulated
near-projecting and corticothalamic-projecting glutamatergic cortical layer 6b neurons	ENSMUSG00000032332	Col12a1	Downregulated
near-projecting and corticothalamic-projecting glutamatergic cortical layer 6b neurons	ENSMUSG00000032501	Trib1	Downregulated
near-projecting and corticothalamic-projecting glutamatergic cortical layer 6b neurons	ENSMUSG00000032530	Lyzl4	Downregulated
near-projecting and corticothalamic-projecting glutamatergic cortical layer 6b neurons	ENSMUSG00000032854	Ugt8a	Downregulated
near-projecting and corticothalamic-projecting glutamatergic cortical layer 6b neurons	ENSMUSG00000032908	Sgpp2	Downregulated
near-projecting and corticothalamic-projecting glutamatergic cortical layer 6b neurons	ENSMUSG00000032946	Rasgrp2	Downregulated
near-projecting and corticothalamic-projecting glutamatergic cortical layer 6b neurons	ENSMUSG00000033032	Afap1l1	Downregulated
near-projecting and corticothalamic-projecting glutamatergic cortical layer 6b neurons	ENSMUSG00000033730	Egr3	Downregulated
near-projecting and corticothalamic-projecting glutamatergic cortical layer 6b neurons	ENSMUSG00000034755	Pcdh11x	Downregulated
near-projecting and corticothalamic-projecting glutamatergic cortical layer 6b neurons	ENSMUSG00000035258	Abi3bp	Downregulated
near-projecting and corticothalamic-projecting glutamatergic cortical layer 6b neurons	ENSMUSG00000035355	Kcnh4	Downregulated
near-projecting and corticothalamic-projecting glutamatergic cortical layer 6b neurons	ENSMUSG00000035486	Plk5	Downregulated
near-projecting and corticothalamic-projecting glutamatergic cortical layer 6b neurons	ENSMUSG00000035594	Chrna5	Downregulated
near-projecting and corticothalamic-projecting glutamatergic cortical layer 6b neurons	ENSMUSG00000035606	Ky	Downregulated
near-projecting and corticothalamic-projecting glutamatergic cortical layer 6b neurons	ENSMUSG00000035711	Dok3	Downregulated
near-projecting and corticothalamic-projecting glutamatergic cortical layer 6b neurons	ENSMUSG00000036923	Stox1	Downregulated
near-projecting and corticothalamic-projecting glutamatergic cortical layer 6b neurons	ENSMUSG00000037428	Vgf	Downregulated
near-projecting and corticothalamic-projecting glutamatergic cortical layer 6b neurons	ENSMUSG00000037465	Klf10	Downregulated
near-projecting and corticothalamic-projecting glutamatergic cortical layer 6b neurons	ENSMUSG00000037833	Sh2d4b	Downregulated
near-projecting and corticothalamic-projecting glutamatergic cortical layer 6b neurons	ENSMUSG00000038060	Dlec1	Downregulated
near-projecting and corticothalamic-projecting glutamatergic cortical layer 6b neurons	ENSMUSG00000038418	Egr1	Downregulated
near-projecting and corticothalamic-projecting glutamatergic cortical layer 6b neurons	ENSMUSG00000039114	Nrn1	Downregulated
near-projecting and corticothalamic-projecting glutamatergic cortical layer 6b neurons	ENSMUSG00000039195	1110008P14Rik	Downregulated
near-projecting and corticothalamic-projecting glutamatergic cortical layer 6b neurons	ENSMUSG00000040998	Npnt	Downregulated
near-projecting and corticothalamic-projecting glutamatergic cortical layer 6b neurons	ENSMUSG00000041187	Prkd2	Downregulated
near-projecting and corticothalamic-projecting glutamatergic cortical layer 6b neurons	ENSMUSG00000041372	B4galnt3	Downregulated
near-projecting and corticothalamic-projecting glutamatergic cortical layer 6b neurons	ENSMUSG00000042641	Rgsl1	Downregulated
near-projecting and corticothalamic-projecting glutamatergic cortical layer 6b neurons	ENSMUSG00000043461	Sptssb	Downregulated
near-projecting and corticothalamic-projecting glutamatergic cortical layer 6b neurons	ENSMUSG00000043948	Olfr691	Downregulated
near-projecting and corticothalamic-projecting glutamatergic cortical layer 6b neurons	ENSMUSG00000044017	Adgrd1	Downregulated
near-projecting and corticothalamic-projecting glutamatergic cortical layer 6b neurons	ENSMUSG00000044646	Zbtb7c	Downregulated
near-projecting and corticothalamic-projecting glutamatergic cortical layer 6b neurons	ENSMUSG00000045555	Mettl24	Downregulated
near-projecting and corticothalamic-projecting glutamatergic cortical layer 6b neurons	ENSMUSG00000045903	Npas4	Downregulated
near-projecting and corticothalamic-projecting glutamatergic cortical layer 6b neurons	ENSMUSG00000046480	Scn4b	Downregulated
near-projecting and corticothalamic-projecting glutamatergic cortical layer 6b neurons	ENSMUSG00000047881	Rell1	Downregulated
near-projecting and corticothalamic-projecting glutamatergic cortical layer 6b neurons	ENSMUSG00000048215	A630023P12Rik	Downregulated
near-projecting and corticothalamic-projecting glutamatergic cortical layer 6b neurons	ENSMUSG00000048285	Frmd6	Downregulated
near-projecting and corticothalamic-projecting glutamatergic cortical layer 6b neurons	ENSMUSG00000050541	Adra1b	Downregulated
near-projecting and corticothalamic-projecting glutamatergic cortical layer 6b neurons	ENSMUSG00000050663	Trhde	Downregulated
near-projecting and corticothalamic-projecting glutamatergic cortical layer 6b neurons	ENSMUSG00000054944	5330416C01Rik	Downregulated
near-projecting and corticothalamic-projecting glutamatergic cortical layer 6b neurons	ENSMUSG00000055044	Pdlim1	Downregulated
near-projecting and corticothalamic-projecting glutamatergic cortical layer 6b neurons	ENSMUSG00000055409	Nell1	Downregulated
near-projecting and corticothalamic-projecting glutamatergic cortical layer 6b neurons	ENSMUSG00000056158	Car10	Downregulated
near-projecting and corticothalamic-projecting glutamatergic cortical layer 6b neurons	ENSMUSG00000056708	Ier5	Downregulated
near-projecting and corticothalamic-projecting glutamatergic cortical layer 6b neurons	ENSMUSG00000056758	Hmga2	Downregulated
near-projecting and corticothalamic-projecting glutamatergic cortical layer 6b neurons	ENSMUSG00000059674	Cdh24	Downregulated
near-projecting and corticothalamic-projecting glutamatergic cortical layer 6b neurons	ENSMUSG00000059991	Nptx2	Downregulated
near-projecting and corticothalamic-projecting glutamatergic cortical layer 6b neurons	ENSMUSG00000060424	Pantr1	Downregulated
near-projecting and corticothalamic-projecting glutamatergic cortical layer 6b neurons	ENSMUSG00000061086	Myl4	Downregulated
near-projecting and corticothalamic-projecting glutamatergic cortical layer 6b neurons	ENSMUSG00000061143	Maml3	Downregulated
near-projecting and corticothalamic-projecting glutamatergic cortical layer 6b neurons	ENSMUSG00000062760	1810041L15Rik	Downregulated
near-projecting and corticothalamic-projecting glutamatergic cortical layer 6b neurons	ENSMUSG00000063428	Ddo	Downregulated
near-projecting and corticothalamic-projecting glutamatergic cortical layer 6b neurons	ENSMUSG00000067212	H2-T23	Downregulated
near-projecting and corticothalamic-projecting glutamatergic cortical layer 6b neurons	ENSMUSG00000067297	Ifit1bl2	Downregulated
near-projecting and corticothalamic-projecting glutamatergic cortical layer 6b neurons	ENSMUSG00000068117	Mei1	Downregulated
near-projecting and corticothalamic-projecting glutamatergic cortical layer 6b neurons	ENSMUSG00000069132	Nxph2	Downregulated
near-projecting and corticothalamic-projecting glutamatergic cortical layer 6b neurons	ENSMUSG00000071112	Spx	Downregulated
near-projecting and corticothalamic-projecting glutamatergic cortical layer 6b neurons	ENSMUSG00000071317	Bves	Downregulated
near-projecting and corticothalamic-projecting glutamatergic cortical layer 6b neurons	ENSMUSG00000071341	Egr4	Downregulated
near-projecting and corticothalamic-projecting glutamatergic cortical layer 6b neurons	ENSMUSG00000072844	G530011O06Rik	Downregulated
near-projecting and corticothalamic-projecting glutamatergic cortical layer 6b neurons	ENSMUSG00000074899	Sptbn5	Downregulated
near-projecting and corticothalamic-projecting glutamatergic cortical layer 6b neurons	ENSMUSG00000075020	Mir670hg	Downregulated
near-projecting and corticothalamic-projecting glutamatergic cortical layer 6b neurons	ENSMUSG00000075334	Rprm	Downregulated
near-projecting and corticothalamic-projecting glutamatergic cortical layer 6b neurons	ENSMUSG00000078627	2025-03-10	Downregulated
near-projecting and corticothalamic-projecting glutamatergic cortical layer 6b neurons	ENSMUSG00000079105	C7	Downregulated
near-projecting and corticothalamic-projecting glutamatergic cortical layer 6b neurons	ENSMUSG00000084865	Gm15723	Downregulated
near-projecting and corticothalamic-projecting glutamatergic cortical layer 6b neurons	ENSMUSG00000085527	Gm15535	Downregulated
near-projecting and corticothalamic-projecting glutamatergic cortical layer 6b neurons	ENSMUSG00000085609	1700016P03Rik	Downregulated
near-projecting and corticothalamic-projecting glutamatergic cortical layer 6b neurons	ENSMUSG00000086109	Gm13391	Downregulated
near-projecting and corticothalamic-projecting glutamatergic cortical layer 6b neurons	ENSMUSG00000086125	Gm15942	Downregulated
near-projecting and corticothalamic-projecting glutamatergic cortical layer 6b neurons	ENSMUSG00000086191	Zfp652os	Downregulated
near-projecting and corticothalamic-projecting glutamatergic cortical layer 6b neurons	ENSMUSG00000086612	Gm12064	Downregulated
near-projecting and corticothalamic-projecting glutamatergic cortical layer 6b neurons	ENSMUSG00000087178	A230056P14Rik	Downregulated
near-projecting and corticothalamic-projecting glutamatergic cortical layer 6b neurons	ENSMUSG00000087226	Gm14015	Downregulated
near-projecting and corticothalamic-projecting glutamatergic cortical layer 6b neurons	ENSMUSG00000087263	Gm15726	Downregulated
near-projecting and corticothalamic-projecting glutamatergic cortical layer 6b neurons	ENSMUSG00000087292	Gm13832	Downregulated
near-projecting and corticothalamic-projecting glutamatergic cortical layer 6b neurons	ENSMUSG00000087368	BC065397	Downregulated
near-projecting and corticothalamic-projecting glutamatergic cortical layer 6b neurons	ENSMUSG00000092090	Gm3294	Downregulated
near-projecting and corticothalamic-projecting glutamatergic cortical layer 6b neurons	ENSMUSG00000092094	Zfp804b	Downregulated
near-projecting and corticothalamic-projecting glutamatergic cortical layer 6b neurons	ENSMUSG00000093930	Hmgcs1	Downregulated
near-projecting and corticothalamic-projecting glutamatergic cortical layer 6b neurons	ENSMUSG00000094840	Muc3a	Downregulated
near-projecting and corticothalamic-projecting glutamatergic cortical layer 6b neurons	ENSMUSG00000097182	A830009L08Rik	Downregulated
near-projecting and corticothalamic-projecting glutamatergic cortical layer 6b neurons	ENSMUSG00000097183	Gm17501	Downregulated
near-projecting and corticothalamic-projecting glutamatergic cortical layer 6b neurons	ENSMUSG00000097596	Gm26673	Downregulated
near-projecting and corticothalamic-projecting glutamatergic cortical layer 6b neurons	ENSMUSG00000097726	9530036O11Rik	Downregulated
near-projecting and corticothalamic-projecting glutamatergic cortical layer 6b neurons	ENSMUSG00000100417	Gm28578	Downregulated
near-projecting and corticothalamic-projecting glutamatergic cortical layer 6b neurons	ENSMUSG00000101880	Gm29282	Downregulated
near-projecting and corticothalamic-projecting glutamatergic cortical layer 6b neurons	ENSMUSG00000105736	Gm42456	Downregulated
near-projecting and corticothalamic-projecting glutamatergic cortical layer 6b neurons	ENSMUSG00000106644	Gm40331	Downregulated
near-projecting and corticothalamic-projecting glutamatergic cortical layer 6b neurons	ENSMUSG00000107726	Gm44037	Downregulated
near-projecting and corticothalamic-projecting glutamatergic cortical layer 6b neurons	ENSMUSG00000108532	Gm32647	Downregulated
near-projecting and corticothalamic-projecting glutamatergic cortical layer 6b neurons	ENSMUSG00000110773	AC061963.1	Downregulated
near-projecting and corticothalamic-projecting glutamatergic cortical layer 6b neurons	ENSMUSG00000110863	Gm34655	Downregulated
near-projecting and corticothalamic-projecting glutamatergic cortical layer 6b neurons	ENSMUSG00000110924	Gm40518	Downregulated
near-projecting and corticothalamic-projecting glutamatergic cortical layer 6b neurons	ENSMUSG00000111765	Gm10635	Downregulated
near-projecting and corticothalamic-projecting glutamatergic cortical layer 6b neurons	ENSMUSG00000113121	Gm35161	Downregulated
near-projecting and corticothalamic-projecting glutamatergic cortical layer 6b neurons	ENSMUSG00000113183	Gm47664	Downregulated
near-projecting and corticothalamic-projecting glutamatergic cortical layer 6b neurons	ENSMUSG00000114014	Gm48350	Downregulated
near-projecting and corticothalamic-projecting glutamatergic cortical layer 6b neurons	ENSMUSG00000114437	4930415C11Rik	Downregulated
near-projecting and corticothalamic-projecting glutamatergic cortical layer 6b neurons	ENSMUSG00000114446	Gm33524	Downregulated
near-projecting and corticothalamic-projecting glutamatergic cortical layer 6b neurons	ENSMUSG00000114469	C730002L08Rik	Downregulated
near-projecting and corticothalamic-projecting glutamatergic cortical layer 6b neurons	ENSMUSG00000115122	AC124561.1	Downregulated
near-projecting and corticothalamic-projecting glutamatergic cortical layer 6b neurons	ENSMUSG00000115654	AC123858.1	Downregulated
near-projecting and corticothalamic-projecting glutamatergic cortical layer 6b neurons	ENSMUSG00000117220		Downregulated
near-projecting and corticothalamic-projecting glutamatergic cortical layer 6b neurons	ENSMUSG00000118257		Downregulated
near-projecting and corticothalamic-projecting glutamatergic cortical layer 6b neurons	ENSMUSG00000000811	Txnrd3	Upregulated
near-projecting and corticothalamic-projecting glutamatergic cortical layer 6b neurons	ENSMUSG00000003541	Ier3	Upregulated
near-projecting and corticothalamic-projecting glutamatergic cortical layer 6b neurons	ENSMUSG00000003970	Rpl8	Upregulated
near-projecting and corticothalamic-projecting glutamatergic cortical layer 6b neurons	ENSMUSG00000004446	Bid	Upregulated
near-projecting and corticothalamic-projecting glutamatergic cortical layer 6b neurons	ENSMUSG00000005107	Slc2a9	Upregulated
near-projecting and corticothalamic-projecting glutamatergic cortical layer 6b neurons	ENSMUSG00000006313	Upk1a	Upregulated
near-projecting and corticothalamic-projecting glutamatergic cortical layer 6b neurons	ENSMUSG00000006369	Fbln1	Upregulated
near-projecting and corticothalamic-projecting glutamatergic cortical layer 6b neurons	ENSMUSG00000006411	Nectin4	Upregulated
near-projecting and corticothalamic-projecting glutamatergic cortical layer 6b neurons	ENSMUSG00000007891	Ctsd	Upregulated
near-projecting and corticothalamic-projecting glutamatergic cortical layer 6b neurons	ENSMUSG00000007892	Rplp1	Upregulated
near-projecting and corticothalamic-projecting glutamatergic cortical layer 6b neurons	ENSMUSG00000008035	Mid1ip1	Upregulated
near-projecting and corticothalamic-projecting glutamatergic cortical layer 6b neurons	ENSMUSG00000015217	Hmgb3	Upregulated
near-projecting and corticothalamic-projecting glutamatergic cortical layer 6b neurons	ENSMUSG00000015243	Abca1	Upregulated
near-projecting and corticothalamic-projecting glutamatergic cortical layer 6b neurons	ENSMUSG00000020142	Slc1a4	Upregulated
near-projecting and corticothalamic-projecting glutamatergic cortical layer 6b neurons	ENSMUSG00000020143	Dock2	Upregulated
near-projecting and corticothalamic-projecting glutamatergic cortical layer 6b neurons	ENSMUSG00000020191	Spata48	Upregulated
near-projecting and corticothalamic-projecting glutamatergic cortical layer 6b neurons	ENSMUSG00000020256	Aldh1l2	Upregulated
near-projecting and corticothalamic-projecting glutamatergic cortical layer 6b neurons	ENSMUSG00000020265	Sumo3	Upregulated
near-projecting and corticothalamic-projecting glutamatergic cortical layer 6b neurons	ENSMUSG00000020303	Stc2	Upregulated
near-projecting and corticothalamic-projecting glutamatergic cortical layer 6b neurons	ENSMUSG00000020534	Shmt1	Upregulated
near-projecting and corticothalamic-projecting glutamatergic cortical layer 6b neurons	ENSMUSG00000020591	Ntsr2	Upregulated
near-projecting and corticothalamic-projecting glutamatergic cortical layer 6b neurons	ENSMUSG00000020810	Cygb	Upregulated
near-projecting and corticothalamic-projecting glutamatergic cortical layer 6b neurons	ENSMUSG00000021025	Nfkbia	Upregulated
near-projecting and corticothalamic-projecting glutamatergic cortical layer 6b neurons	ENSMUSG00000021200	Asb2	Upregulated
near-projecting and corticothalamic-projecting glutamatergic cortical layer 6b neurons	ENSMUSG00000022438	Parvb	Upregulated
near-projecting and corticothalamic-projecting glutamatergic cortical layer 6b neurons	ENSMUSG00000022548	Apod	Upregulated
near-projecting and corticothalamic-projecting glutamatergic cortical layer 6b neurons	ENSMUSG00000022893	Adamts1	Upregulated
near-projecting and corticothalamic-projecting glutamatergic cortical layer 6b neurons	ENSMUSG00000022906	Parp9	Upregulated
near-projecting and corticothalamic-projecting glutamatergic cortical layer 6b neurons	ENSMUSG00000022996	Wnt10b	Upregulated
near-projecting and corticothalamic-projecting glutamatergic cortical layer 6b neurons	ENSMUSG00000023067	Cdkn1a	Upregulated
near-projecting and corticothalamic-projecting glutamatergic cortical layer 6b neurons	ENSMUSG00000023905	Tnfrsf12a	Upregulated
near-projecting and corticothalamic-projecting glutamatergic cortical layer 6b neurons	ENSMUSG00000024079	Eif2ak2	Upregulated
near-projecting and corticothalamic-projecting glutamatergic cortical layer 6b neurons	ENSMUSG00000024339	Tap2	Upregulated
near-projecting and corticothalamic-projecting glutamatergic cortical layer 6b neurons	ENSMUSG00000024451	Arap3	Upregulated
near-projecting and corticothalamic-projecting glutamatergic cortical layer 6b neurons	ENSMUSG00000024640	Psat1	Upregulated
near-projecting and corticothalamic-projecting glutamatergic cortical layer 6b neurons	ENSMUSG00000024795	Kif20b	Upregulated
near-projecting and corticothalamic-projecting glutamatergic cortical layer 6b neurons	ENSMUSG00000024914	Drap1	Upregulated
near-projecting and corticothalamic-projecting glutamatergic cortical layer 6b neurons	ENSMUSG00000024998	Plce1	Upregulated
near-projecting and corticothalamic-projecting glutamatergic cortical layer 6b neurons	ENSMUSG00000025068	Gsto1	Upregulated
near-projecting and corticothalamic-projecting glutamatergic cortical layer 6b neurons	ENSMUSG00000025366	Esyt1	Upregulated
near-projecting and corticothalamic-projecting glutamatergic cortical layer 6b neurons	ENSMUSG00000025403	Shmt2	Upregulated
near-projecting and corticothalamic-projecting glutamatergic cortical layer 6b neurons	ENSMUSG00000026062	Slc9a2	Upregulated
near-projecting and corticothalamic-projecting glutamatergic cortical layer 6b neurons	ENSMUSG00000026065	Slc9a4	Upregulated
near-projecting and corticothalamic-projecting glutamatergic cortical layer 6b neurons	ENSMUSG00000026104	Stat1	Upregulated
near-projecting and corticothalamic-projecting glutamatergic cortical layer 6b neurons	ENSMUSG00000026278	Bok	Upregulated
near-projecting and corticothalamic-projecting glutamatergic cortical layer 6b neurons	ENSMUSG00000026395	Ptprc	Upregulated
near-projecting and corticothalamic-projecting glutamatergic cortical layer 6b neurons	ENSMUSG00000026424	Gpr37l1	Upregulated
near-projecting and corticothalamic-projecting glutamatergic cortical layer 6b neurons	ENSMUSG00000026456	Cyb5r1	Upregulated
near-projecting and corticothalamic-projecting glutamatergic cortical layer 6b neurons	ENSMUSG00000026483	Fam129a	Upregulated
near-projecting and corticothalamic-projecting glutamatergic cortical layer 6b neurons	ENSMUSG00000027204	Fbn1	Upregulated
near-projecting and corticothalamic-projecting glutamatergic cortical layer 6b neurons	ENSMUSG00000027313	Chac1	Upregulated
near-projecting and corticothalamic-projecting glutamatergic cortical layer 6b neurons	ENSMUSG00000027820	Mme	Upregulated
near-projecting and corticothalamic-projecting glutamatergic cortical layer 6b neurons	ENSMUSG00000027966	Col11a1	Upregulated
near-projecting and corticothalamic-projecting glutamatergic cortical layer 6b neurons	ENSMUSG00000028394	Pole3	Upregulated
near-projecting and corticothalamic-projecting glutamatergic cortical layer 6b neurons	ENSMUSG00000028893	Sesn2	Upregulated
near-projecting and corticothalamic-projecting glutamatergic cortical layer 6b neurons	ENSMUSG00000029198	Grpel1	Upregulated
near-projecting and corticothalamic-projecting glutamatergic cortical layer 6b neurons	ENSMUSG00000029287	Tgfbr3	Upregulated
near-projecting and corticothalamic-projecting glutamatergic cortical layer 6b neurons	ENSMUSG00000029313	Aff1	Upregulated
near-projecting and corticothalamic-projecting glutamatergic cortical layer 6b neurons	ENSMUSG00000029561	Oasl2	Upregulated
near-projecting and corticothalamic-projecting glutamatergic cortical layer 6b neurons	ENSMUSG00000029659	Medag	Upregulated
near-projecting and corticothalamic-projecting glutamatergic cortical layer 6b neurons	ENSMUSG00000029675	Eln	Upregulated
near-projecting and corticothalamic-projecting glutamatergic cortical layer 6b neurons	ENSMUSG00000029752	Asns	Upregulated
near-projecting and corticothalamic-projecting glutamatergic cortical layer 6b neurons	ENSMUSG00000029826	Zc3hav1	Upregulated
near-projecting and corticothalamic-projecting glutamatergic cortical layer 6b neurons	ENSMUSG00000030087	Klf15	Upregulated
near-projecting and corticothalamic-projecting glutamatergic cortical layer 6b neurons	ENSMUSG00000031297	Slc7a3	Upregulated
near-projecting and corticothalamic-projecting glutamatergic cortical layer 6b neurons	ENSMUSG00000031490	Eif4ebp1	Upregulated
near-projecting and corticothalamic-projecting glutamatergic cortical layer 6b neurons	ENSMUSG00000031613	Hpgd	Upregulated
near-projecting and corticothalamic-projecting glutamatergic cortical layer 6b neurons	ENSMUSG00000031762	Mt2	Upregulated
near-projecting and corticothalamic-projecting glutamatergic cortical layer 6b neurons	ENSMUSG00000031765	Mt1	Upregulated
near-projecting and corticothalamic-projecting glutamatergic cortical layer 6b neurons	ENSMUSG00000031766	Slc12a3	Upregulated
near-projecting and corticothalamic-projecting glutamatergic cortical layer 6b neurons	ENSMUSG00000032006	Pdgfd	Upregulated
near-projecting and corticothalamic-projecting glutamatergic cortical layer 6b neurons	ENSMUSG00000032518	Rpsa	Upregulated
near-projecting and corticothalamic-projecting glutamatergic cortical layer 6b neurons	ENSMUSG00000032925	Itgbl1	Upregulated
near-projecting and corticothalamic-projecting glutamatergic cortical layer 6b neurons	ENSMUSG00000033880	Lgals3bp	Upregulated
near-projecting and corticothalamic-projecting glutamatergic cortical layer 6b neurons	ENSMUSG00000034071	Zfp551	Upregulated
near-projecting and corticothalamic-projecting glutamatergic cortical layer 6b neurons	ENSMUSG00000034459	Ifit1	Upregulated
near-projecting and corticothalamic-projecting glutamatergic cortical layer 6b neurons	ENSMUSG00000034520	Gjc1	Upregulated
near-projecting and corticothalamic-projecting glutamatergic cortical layer 6b neurons	ENSMUSG00000034993	Vat1	Upregulated
near-projecting and corticothalamic-projecting glutamatergic cortical layer 6b neurons	ENSMUSG00000035772	Mrps2	Upregulated
near-projecting and corticothalamic-projecting glutamatergic cortical layer 6b neurons	ENSMUSG00000035960	Apex1	Upregulated
near-projecting and corticothalamic-projecting glutamatergic cortical layer 6b neurons	ENSMUSG00000036103	Colec12	Upregulated
near-projecting and corticothalamic-projecting glutamatergic cortical layer 6b neurons	ENSMUSG00000036502	Tmem255a	Upregulated
near-projecting and corticothalamic-projecting glutamatergic cortical layer 6b neurons	ENSMUSG00000036545	Adamts2	Upregulated
near-projecting and corticothalamic-projecting glutamatergic cortical layer 6b neurons	ENSMUSG00000037321	Tap1	Upregulated
near-projecting and corticothalamic-projecting glutamatergic cortical layer 6b neurons	ENSMUSG00000037921	Ddx60	Upregulated
near-projecting and corticothalamic-projecting glutamatergic cortical layer 6b neurons	ENSMUSG00000038048	Cntnap5c	Upregulated
near-projecting and corticothalamic-projecting glutamatergic cortical layer 6b neurons	ENSMUSG00000038539	Atf5	Upregulated
near-projecting and corticothalamic-projecting glutamatergic cortical layer 6b neurons	ENSMUSG00000038704	Aspdh	Upregulated
near-projecting and corticothalamic-projecting glutamatergic cortical layer 6b neurons	ENSMUSG00000038888	Ctu1	Upregulated
near-projecting and corticothalamic-projecting glutamatergic cortical layer 6b neurons	ENSMUSG00000038893	Fam117a	Upregulated
near-projecting and corticothalamic-projecting glutamatergic cortical layer 6b neurons	ENSMUSG00000039115	Itga9	Upregulated
near-projecting and corticothalamic-projecting glutamatergic cortical layer 6b neurons	ENSMUSG00000039954	Stk32a	Upregulated
near-projecting and corticothalamic-projecting glutamatergic cortical layer 6b neurons	ENSMUSG00000040010	Slc7a5	Upregulated
near-projecting and corticothalamic-projecting glutamatergic cortical layer 6b neurons	ENSMUSG00000040084	Bub1b	Upregulated
near-projecting and corticothalamic-projecting glutamatergic cortical layer 6b neurons	ENSMUSG00000040253	Gbp7	Upregulated
near-projecting and corticothalamic-projecting glutamatergic cortical layer 6b neurons	ENSMUSG00000040296	Ddx58	Upregulated
near-projecting and corticothalamic-projecting glutamatergic cortical layer 6b neurons	ENSMUSG00000040483	Xaf1	Upregulated
near-projecting and corticothalamic-projecting glutamatergic cortical layer 6b neurons	ENSMUSG00000040701	Ap1g2	Upregulated
near-projecting and corticothalamic-projecting glutamatergic cortical layer 6b neurons	ENSMUSG00000040713	Creg1	Upregulated
near-projecting and corticothalamic-projecting glutamatergic cortical layer 6b neurons	ENSMUSG00000041143	Tmco4	Upregulated
near-projecting and corticothalamic-projecting glutamatergic cortical layer 6b neurons	ENSMUSG00000042064	Myo3b	Upregulated
near-projecting and corticothalamic-projecting glutamatergic cortical layer 6b neurons	ENSMUSG00000042111	Ccdc115	Upregulated
near-projecting and corticothalamic-projecting glutamatergic cortical layer 6b neurons	ENSMUSG00000042406	Atf4	Upregulated
near-projecting and corticothalamic-projecting glutamatergic cortical layer 6b neurons	ENSMUSG00000042659	Arrdc4	Upregulated
near-projecting and corticothalamic-projecting glutamatergic cortical layer 6b neurons	ENSMUSG00000043289	Mei4	Upregulated
near-projecting and corticothalamic-projecting glutamatergic cortical layer 6b neurons	ENSMUSG00000044934	Zfp367	Upregulated
near-projecting and corticothalamic-projecting glutamatergic cortical layer 6b neurons	ENSMUSG00000046768	Rhoj	Upregulated
near-projecting and corticothalamic-projecting glutamatergic cortical layer 6b neurons	ENSMUSG00000046807	Lrrc75b	Upregulated
near-projecting and corticothalamic-projecting glutamatergic cortical layer 6b neurons	ENSMUSG00000046879	Irgm1	Upregulated
near-projecting and corticothalamic-projecting glutamatergic cortical layer 6b neurons	ENSMUSG00000047369	Dnah14	Upregulated
near-projecting and corticothalamic-projecting glutamatergic cortical layer 6b neurons	ENSMUSG00000047648	Fbxo30	Upregulated
near-projecting and corticothalamic-projecting glutamatergic cortical layer 6b neurons	ENSMUSG00000047735	Samd9l	Upregulated
near-projecting and corticothalamic-projecting glutamatergic cortical layer 6b neurons	ENSMUSG00000047843	Bri3	Upregulated
near-projecting and corticothalamic-projecting glutamatergic cortical layer 6b neurons	ENSMUSG00000048371	Pdp2	Upregulated
near-projecting and corticothalamic-projecting glutamatergic cortical layer 6b neurons	ENSMUSG00000048385	Scrt1	Upregulated
near-projecting and corticothalamic-projecting glutamatergic cortical layer 6b neurons	ENSMUSG00000049502	Dtx3l	Upregulated
near-projecting and corticothalamic-projecting glutamatergic cortical layer 6b neurons	ENSMUSG00000049764	Zfp280b	Upregulated
near-projecting and corticothalamic-projecting glutamatergic cortical layer 6b neurons	ENSMUSG00000050192	Eif5a2	Upregulated
near-projecting and corticothalamic-projecting glutamatergic cortical layer 6b neurons	ENSMUSG00000050447	Lypd6	Upregulated
near-projecting and corticothalamic-projecting glutamatergic cortical layer 6b neurons	ENSMUSG00000056492	Adgrf5	Upregulated
near-projecting and corticothalamic-projecting glutamatergic cortical layer 6b neurons	ENSMUSG00000059854	Hydin	Upregulated
near-projecting and corticothalamic-projecting glutamatergic cortical layer 6b neurons	ENSMUSG00000060257	Scrt2	Upregulated
near-projecting and corticothalamic-projecting glutamatergic cortical layer 6b neurons	ENSMUSG00000060802	B2m	Upregulated
near-projecting and corticothalamic-projecting glutamatergic cortical layer 6b neurons	ENSMUSG00000061024	Rrs1	Upregulated
near-projecting and corticothalamic-projecting glutamatergic cortical layer 6b neurons	ENSMUSG00000061838	Suclg2	Upregulated
near-projecting and corticothalamic-projecting glutamatergic cortical layer 6b neurons	ENSMUSG00000063652	Slc22a21	Upregulated
near-projecting and corticothalamic-projecting glutamatergic cortical layer 6b neurons	ENSMUSG00000064367	mt-Nd5	Upregulated
near-projecting and corticothalamic-projecting glutamatergic cortical layer 6b neurons	ENSMUSG00000064368	mt-Nd6	Upregulated
near-projecting and corticothalamic-projecting glutamatergic cortical layer 6b neurons	ENSMUSG00000064370	mt-Cytb	Upregulated
near-projecting and corticothalamic-projecting glutamatergic cortical layer 6b neurons	ENSMUSG00000064373	Selenop	Upregulated
near-projecting and corticothalamic-projecting glutamatergic cortical layer 6b neurons	ENSMUSG00000067274	Rplp0	Upregulated
near-projecting and corticothalamic-projecting glutamatergic cortical layer 6b neurons	ENSMUSG00000070327	Rnf213	Upregulated
near-projecting and corticothalamic-projecting glutamatergic cortical layer 6b neurons	ENSMUSG00000070419	Cyp3a57	Upregulated
near-projecting and corticothalamic-projecting glutamatergic cortical layer 6b neurons	ENSMUSG00000071847	Apcdd1	Upregulated
near-projecting and corticothalamic-projecting glutamatergic cortical layer 6b neurons	ENSMUSG00000073411	H2-D1	Upregulated
near-projecting and corticothalamic-projecting glutamatergic cortical layer 6b neurons	ENSMUSG00000073418	C4b	Upregulated
near-projecting and corticothalamic-projecting glutamatergic cortical layer 6b neurons	ENSMUSG00000074748	Atxn7l3b	Upregulated
near-projecting and corticothalamic-projecting glutamatergic cortical layer 6b neurons	ENSMUSG00000074918	Inafm2	Upregulated
near-projecting and corticothalamic-projecting glutamatergic cortical layer 6b neurons	ENSMUSG00000076431	Sox4	Upregulated
near-projecting and corticothalamic-projecting glutamatergic cortical layer 6b neurons	ENSMUSG00000076441	Ass1	Upregulated
near-projecting and corticothalamic-projecting glutamatergic cortical layer 6b neurons	ENSMUSG00000077426	Gm26387	Upregulated
near-projecting and corticothalamic-projecting glutamatergic cortical layer 6b neurons	ENSMUSG00000078247	Airn	Upregulated
near-projecting and corticothalamic-projecting glutamatergic cortical layer 6b neurons	ENSMUSG00000078700	D030028A08Rik	Upregulated
near-projecting and corticothalamic-projecting glutamatergic cortical layer 6b neurons	ENSMUSG00000078838	Gm17382	Upregulated
near-projecting and corticothalamic-projecting glutamatergic cortical layer 6b neurons	ENSMUSG00000079037	Prnp	Upregulated
near-projecting and corticothalamic-projecting glutamatergic cortical layer 6b neurons	ENSMUSG00000085271	E130006D01Rik	Upregulated
near-projecting and corticothalamic-projecting glutamatergic cortical layer 6b neurons	ENSMUSG00000085526	Gm16083	Upregulated
near-projecting and corticothalamic-projecting glutamatergic cortical layer 6b neurons	ENSMUSG00000086165	Gm15690	Upregulated
near-projecting and corticothalamic-projecting glutamatergic cortical layer 6b neurons	ENSMUSG00000086275	1700121C08Rik	Upregulated
near-projecting and corticothalamic-projecting glutamatergic cortical layer 6b neurons	ENSMUSG00000086353	Gm13481	Upregulated
near-projecting and corticothalamic-projecting glutamatergic cortical layer 6b neurons	ENSMUSG00000086537	Nespas	Upregulated
near-projecting and corticothalamic-projecting glutamatergic cortical layer 6b neurons	ENSMUSG00000086825	Gm15675	Upregulated
near-projecting and corticothalamic-projecting glutamatergic cortical layer 6b neurons	ENSMUSG00000089837	Npcd	Upregulated
near-projecting and corticothalamic-projecting glutamatergic cortical layer 6b neurons	ENSMUSG00000090733	Rps27	Upregulated
near-projecting and corticothalamic-projecting glutamatergic cortical layer 6b neurons	ENSMUSG00000094707	A830019P07Rik	Upregulated
near-projecting and corticothalamic-projecting glutamatergic cortical layer 6b neurons	ENSMUSG00000097177	9330159M07Rik	Upregulated
near-projecting and corticothalamic-projecting glutamatergic cortical layer 6b neurons	ENSMUSG00000097616	1110019D14Rik	Upregulated
near-projecting and corticothalamic-projecting glutamatergic cortical layer 6b neurons	ENSMUSG00000099061	Gm28050	Upregulated
near-projecting and corticothalamic-projecting glutamatergic cortical layer 6b neurons	ENSMUSG00000100891	2810049E08Rik	Upregulated
near-projecting and corticothalamic-projecting glutamatergic cortical layer 6b neurons	ENSMUSG00000101797	Gm29266	Upregulated
near-projecting and corticothalamic-projecting glutamatergic cortical layer 6b neurons	ENSMUSG00000102761	Gm37184	Upregulated
near-projecting and corticothalamic-projecting glutamatergic cortical layer 6b neurons	ENSMUSG00000106734	Gm20559	Upregulated
near-projecting and corticothalamic-projecting glutamatergic cortical layer 6b neurons	ENSMUSG00000106847	Peg13	Upregulated
near-projecting and corticothalamic-projecting glutamatergic cortical layer 6b neurons	ENSMUSG00000110541	Gm10280	Upregulated
near-projecting and corticothalamic-projecting glutamatergic cortical layer 6b neurons	ENSMUSG00000111669	Gm31698	Upregulated
near-projecting and corticothalamic-projecting glutamatergic cortical layer 6b neurons	ENSMUSG00000112323	Gm32828	Upregulated
near-projecting and corticothalamic-projecting glutamatergic cortical layer 6b neurons	ENSMUSG00000113047	Gm47469	Upregulated
near-projecting and corticothalamic-projecting glutamatergic cortical layer 6b neurons	ENSMUSG00000115016	AC158982.1	Upregulated
near-projecting and corticothalamic-projecting glutamatergic cortical layer 6b neurons	ENSMUSG00000115355	AC161537.1	Upregulated
near-projecting and corticothalamic-projecting glutamatergic cortical layer 6b neurons	ENSMUSG00000115704	AC154323.2	Upregulated
near-projecting and corticothalamic-projecting glutamatergic cortical layer 6b neurons	ENSMUSG00000117727		Upregulated
near-projecting and corticothalamic-projecting glutamatergic cortical layer 6b neurons	TARDBP_NLS_TRANSGENE		Upregulated
olfactory bulb-immature GABAergic neurons	ENSMUSG00000018581	Dnah11	Downregulated
olfactory bulb-immature GABAergic neurons	ENSMUSG00000021219	Rgs6	Downregulated
olfactory bulb-immature GABAergic neurons	ENSMUSG00000022321	Cdh10	Downregulated
olfactory bulb-immature GABAergic neurons	ENSMUSG00000031561	Tenm3	Downregulated
olfactory bulb-immature GABAergic neurons	ENSMUSG00000038128	Camk4	Downregulated
olfactory bulb-immature GABAergic neurons	ENSMUSG00000038296	Galnt18	Downregulated
olfactory bulb-immature GABAergic neurons	ENSMUSG00000041272	Tox	Downregulated
olfactory bulb-immature GABAergic neurons	ENSMUSG00000043301	Kcnj6	Downregulated
olfactory bulb-immature GABAergic neurons	ENSMUSG00000045613	Chrm2	Downregulated
olfactory bulb-immature GABAergic neurons	ENSMUSG00000055409	Nell1	Downregulated
olfactory bulb-immature GABAergic neurons	ENSMUSG00000056427	Slit3	Downregulated
olfactory bulb-immature GABAergic neurons	ENSMUSG00000059857	Ntng1	Downregulated
olfactory bulb-immature GABAergic neurons	ENSMUSG00000079037	Prnp	Upregulated
oligodendrocyte precursor cells and oligodendrocytes	ENSMUSG00000033826	Dnah8	Downregulated
oligodendrocyte precursor cells and oligodendrocytes	ENSMUSG00000052363	Zdhhc19	Downregulated
oligodendrocyte precursor cells and oligodendrocytes	ENSMUSG00000057359	Gm17494	Downregulated
oligodendrocyte precursor cells and oligodendrocytes	ENSMUSG00000002831	Plin4	Upregulated
oligodendrocyte precursor cells and oligodendrocytes	ENSMUSG00000010358	Ifi35	Upregulated
oligodendrocyte precursor cells and oligodendrocytes	ENSMUSG00000015090	Ptgds	Upregulated
oligodendrocyte precursor cells and oligodendrocytes	ENSMUSG00000020638	Cmpk2	Upregulated
oligodendrocyte precursor cells and oligodendrocytes	ENSMUSG00000020641	Rsad2	Upregulated
oligodendrocyte precursor cells and oligodendrocytes	ENSMUSG00000020932	Gfap	Upregulated
oligodendrocyte precursor cells and oligodendrocytes	ENSMUSG00000021091	Serpina3n	Upregulated
oligodendrocyte precursor cells and oligodendrocytes	ENSMUSG00000021423	Ly86	Upregulated
oligodendrocyte precursor cells and oligodendrocytes	ENSMUSG00000021750	Fam107a	Upregulated
oligodendrocyte precursor cells and oligodendrocytes	ENSMUSG00000021913	Ogdhl	Upregulated
oligodendrocyte precursor cells and oligodendrocytes	ENSMUSG00000022548	Apod	Upregulated
oligodendrocyte precursor cells and oligodendrocytes	ENSMUSG00000022906	Parp9	Upregulated
oligodendrocyte precursor cells and oligodendrocytes	ENSMUSG00000024079	Eif2ak2	Upregulated
oligodendrocyte precursor cells and oligodendrocytes	ENSMUSG00000025498	Irf7	Upregulated
oligodendrocyte precursor cells and oligodendrocytes	ENSMUSG00000026104	Stat1	Upregulated
oligodendrocyte precursor cells and oligodendrocytes	ENSMUSG00000026896	Ifih1	Upregulated
oligodendrocyte precursor cells and oligodendrocytes	ENSMUSG00000028268	Gbp3	Upregulated
oligodendrocyte precursor cells and oligodendrocytes	ENSMUSG00000029561	Oasl2	Upregulated
oligodendrocyte precursor cells and oligodendrocytes	ENSMUSG00000030107	Usp18	Upregulated
oligodendrocyte precursor cells and oligodendrocytes	ENSMUSG00000031765	Mt1	Upregulated
oligodendrocyte precursor cells and oligodendrocytes	ENSMUSG00000033880	Lgals3bp	Upregulated
oligodendrocyte precursor cells and oligodendrocytes	ENSMUSG00000034459	Ifit1	Upregulated
oligodendrocyte precursor cells and oligodendrocytes	ENSMUSG00000034853	Acot11	Upregulated
oligodendrocyte precursor cells and oligodendrocytes	ENSMUSG00000035208	Slfn8	Upregulated
oligodendrocyte precursor cells and oligodendrocytes	ENSMUSG00000036185	Sapcd1	Upregulated
oligodendrocyte precursor cells and oligodendrocytes	ENSMUSG00000037921	Ddx60	Upregulated
oligodendrocyte precursor cells and oligodendrocytes	ENSMUSG00000040253	Gbp7	Upregulated
oligodendrocyte precursor cells and oligodendrocytes	ENSMUSG00000040296	Ddx58	Upregulated
oligodendrocyte precursor cells and oligodendrocytes	ENSMUSG00000046879	Irgm1	Upregulated
oligodendrocyte precursor cells and oligodendrocytes	ENSMUSG00000049502	Dtx3l	Upregulated
oligodendrocyte precursor cells and oligodendrocytes	ENSMUSG00000053175	Bcl3	Upregulated
oligodendrocyte precursor cells and oligodendrocytes	ENSMUSG00000060802	B2m	Upregulated
oligodendrocyte precursor cells and oligodendrocytes	ENSMUSG00000061232	H2-K1	Upregulated
oligodendrocyte precursor cells and oligodendrocytes	ENSMUSG00000068874	Selenbp1	Upregulated
oligodendrocyte precursor cells and oligodendrocytes	ENSMUSG00000069874	Irgm2	Upregulated
oligodendrocyte precursor cells and oligodendrocytes	ENSMUSG00000070327	Rnf213	Upregulated
oligodendrocyte precursor cells and oligodendrocytes	ENSMUSG00000070369	Itgad	Upregulated
oligodendrocyte precursor cells and oligodendrocytes	ENSMUSG00000073411	H2-D1	Upregulated
oligodendrocyte precursor cells and oligodendrocytes	ENSMUSG00000073418	C4b	Upregulated
oligodendrocyte precursor cells and oligodendrocytes	ENSMUSG00000073489	Ifi204	Upregulated
oligodendrocyte precursor cells and oligodendrocytes	ENSMUSG00000073555	Gm4951	Upregulated
oligodendrocyte precursor cells and oligodendrocytes	ENSMUSG00000074151	Nlrc5	Upregulated
oligodendrocyte precursor cells and oligodendrocytes	ENSMUSG00000074896	Ifit3	Upregulated
oligodendrocyte precursor cells and oligodendrocytes	ENSMUSG00000086564	Cd101	Upregulated
oligodendrocyte precursor cells and oligodendrocytes	TARDBP_NLS_TRANSGENE		Upregulated
pons GABAergic neurons	ENSMUSG00000079037	Prnp	Upregulated
pons GABAergic neurons	TARDBP_NLS_TRANSGENE		Upregulated
thalamus glutamatergic neurons	ENSMUSG00000044033	Ccdc141	Downregulated
thalamus glutamatergic neurons	ENSMUSG00000050663	Trhde	Downregulated
thalamus glutamatergic neurons	ENSMUSG00000090121	Abhd12b	Downregulated
thalamus glutamatergic neurons	ENSMUSG00000096936	Gm3510	Downregulated
thalamus glutamatergic neurons	ENSMUSG00000112153	Gm47591	Downregulated
thalamus glutamatergic neurons	ENSMUSG00000118202		Downregulated
thalamus glutamatergic neurons	ENSMUSG00000079037	Prnp	Upregulated
vascular cells	ENSMUSG00000020932	Gfap	Upregulated
vascular cells	ENSMUSG00000021091	Serpina3n	Upregulated
vascular cells	ENSMUSG00000025498	Irf7	Upregulated
vascular cells	ENSMUSG00000079037	Prnp	Upregulated
vascular cells	TARDBP_NLS_TRANSGENE		Upregulated
