# Supplementary material for: Calcineurin depletion coincides with phosphorylated TDP-43 deposition in a mouse model of ALS/FTLD-TDP
Source: Acta Neuropathol Commun. 2026 Jan 3;14:33. doi: 10.1186/s40478-025-02192-9 (PMC12870385; doi:10.1186/s40478-025-02192-9)
Supplement: Supplementary file 10 — Supplementary Material 10. Table S2: Gene ontology for layer 4/5 intratelencephalically projecting neurons in symptomatic rNLS8 mouse brain. Tab 1 (DE Genes) lists differential gene expression analysis for this cluster. Tab 2 (DAVID GO Results) lists overrepresented gene ontology terms from an analysis for percent enrichment of biological processes of significantly upregulated or downregulated genes. [file 40478_2025_2192_MOESM10_ESM.xlsx]

## Sheet: DE Genes
Gene	Gene Name	Fold Change	p Value	padj Value
ENSMUSG00000022636	Alcam	-1.79634	3.45481e-51	5.4821e-47
ENSMUSG00000037593	BC030499	-2.38602	1.05062e-45	8.33562e-42
ENSMUSG00000117604		-1.27377	2.96052e-36	1.56592e-32
ENSMUSG00000100891	2810049E08Rik	1.61454	4.11825e-33	1.63371e-29
ENSMUSG00000019986	Ahi1	-1.05026	1.74902e-31	5.55068e-28
ENSMUSG00000002055	Spag5	-2.23601	2.24599e-30	5.9399e-27
ENSMUSG00000067578	Cbln4	-3.70892	9.41591e-30	2.13445e-26
ENSMUSG00000022463	Srebf2	-1.2107	1.04409e-26	2.07096e-23
ENSMUSG00000078247	Airn	1.97582	1.16946e-25	2.06188e-22
ENSMUSG00000022762	Ncam2	-1.13926	4.91195e-25	7.08571e-22
ENSMUSG00000028033	Kcnq5	-0.818219	4.67801e-25	7.08571e-22
ENSMUSG00000042331	Specc1	-1.01686	2.16918e-24	2.86838e-21
ENSMUSG00000036510	Cdh8	-1.15202	2.84753e-24	3.47573e-21
ENSMUSG00000117410		-1.04463	7.73532e-24	8.76743e-21
ENSMUSG00000050334	C130071C03Rik	0.842954	1.13923e-21	1.20515e-18
ENSMUSG00000055373	Fut9	-0.756041	2.87892e-21	2.85517e-18
ENSMUSG00000030268	Bcat1	1.26443	9.39581e-20	8.77016e-17
ENSMUSG00000044224	Dnajc21	-0.997714	1.72059e-19	1.5168e-16
ENSMUSG00000052544	St6galnac3	-1.0237	3.56624e-19	2.97838e-16
ENSMUSG00000025892	Gria4	-0.609277	5.02111e-19	3.98375e-16
ENSMUSG00000022441	Efcab6	-1.58769	8.8294e-19	6.67166e-16
ENSMUSG00000045083	Lingo2	-0.706184	1.53843e-18	1.06139e-15
ENSMUSG00000046230	Vps13a	-0.676195	1.47656e-18	1.06139e-15
ENSMUSG00000027270	Lamp5	-1.81072	2.66767e-18	1.76377e-15
ENSMUSG00000054976	Nyap2	-0.686051	3.33042e-18	2.10494e-15
ENSMUSG00000079037	Prnp	1.82487	3.44899e-18	2.10494e-15
ENSMUSG00000053141	Ptprt	-0.845019	6.74983e-18	3.9669e-15
ENSMUSG00000026058	Khdrbs2	-0.955095	7.67786e-18	4.35115e-15
ENSMUSG00000056158	Car10	-0.946817	1.79268e-17	9.80904e-15
ENSMUSG00000029330	Cds1	-0.922751	1.98054e-17	1.04757e-14
ENSMUSG00000021779	Thrb	-1.02994	2.93732e-17	1.50353e-14
ENSMUSG00000034825	Nrip3	1.66932	3.17091e-17	1.57237e-14
ENSMUSG00000020256	Aldh1l2	3.3884	1.05433e-16	5.06973e-14
ENSMUSG00000049176	Frmpd4	-0.430106	1.13104e-16	5.27865e-14
ENSMUSG00000026456	Cyb5r1	2.51145	1.67875e-16	7.61096e-14
ENSMUSG00000105736	Gm42456	-2.19886	2.27487e-16	1.00271e-13
ENSMUSG00000030775	Trat1	2.13361	3.69681e-16	1.58543e-13
ENSMUSG00000000805	Car4	-1.34775	5.99397e-16	2.50295e-13
ENSMUSG00000050663	Trhde	-0.949081	9.19833e-16	3.74254e-13
ENSMUSG00000001942	Siae	-1.78319	1.13864e-15	4.51697e-13
ENSMUSG00000035258	Abi3bp	-2.9011	1.66855e-15	6.45768e-13
ENSMUSG00000039671	Zmynd8	-0.739357	1.90659e-15	7.20328e-13
ENSMUSG00000068117	Mei1	-1.8434	2.10419e-15	7.76496e-13
ENSMUSG00000043067	Dpy19l1	-0.979871	2.56113e-15	9.23636e-13
ENSMUSG00000030518	Fam189a1	-1.05233	3.3632e-15	1.18594e-12
ENSMUSG00000028399	Ptprd	-0.553138	4.50643e-15	1.55452e-12
ENSMUSG00000025776	Crispld1	-1.36208	5.20659e-15	1.75783e-12
ENSMUSG00000015243	Abca1	2.12346	7.97699e-15	2.63706e-12
ENSMUSG00000039529	Atp8b1	-1.46923	1.15172e-14	3.7297e-12
ENSMUSG00000030075	Cntn3	-0.576764	1.67686e-14	5.32167e-12
ENSMUSG00000020014	Cfap54	-1.22953	1.80008e-14	5.60071e-12
ENSMUSG00000045967	Gpr158	-0.526094	1.9134e-14	5.83881e-12
ENSMUSG00000024798	Htr7	-1.56516	2.27449e-14	6.80973e-12
ENSMUSG00000046818	Ddit4l	-2.92037	2.45812e-14	7.22323e-12
ENSMUSG00000026615	Eprs	0.808124	3.86274e-14	1.11444e-11
ENSMUSG00000034780	B3galt1	-0.595251	4.98836e-14	1.41349e-11
ENSMUSG00000085720	Gm7854	-1.20983	5.18918e-14	1.4446e-11
ENSMUSG00000074968	Ano3	-1.03878	7.14085e-14	1.95364e-11
ENSMUSG00000094840	Muc3a	-1.83094	8.05804e-14	2.1672e-11
ENSMUSG00000110105	Gm45844	-1.65585	1.13017e-13	2.98893e-11
ENSMUSG00000097616	1110019D14Rik	1.17512	1.28782e-13	3.35002e-11
ENSMUSG00000032528	Vipr1	-0.899768	1.36565e-13	3.49518e-11
ENSMUSG00000004098	Col5a3	3.756	1.67875e-13	4.22832e-11
ENSMUSG00000036617	Etl4	-0.729407	3.59708e-13	8.91852e-11
ENSMUSG00000036815	Dpp10	-1.00569	3.72653e-13	9.09732e-11
ENSMUSG00000033569	Adgrb3	-0.392844	5.01346e-13	1.20536e-10
ENSMUSG00000104586	4921539H07Rik	-1.26664	5.37134e-13	1.27213e-10
ENSMUSG00000035268	Pkig	-0.867523	5.71964e-13	1.3347e-10
ENSMUSG00000024359	Hspa9	0.835213	7.12108e-13	1.63764e-10
ENSMUSG00000056258	Kcnq3	-0.695017	7.7731e-13	1.76205e-10
ENSMUSG00000041650	Pcca	0.681496	8.42214e-13	1.88229e-10
ENSMUSG00000118604		1.2595	1.1059e-12	2.43727e-10
ENSMUSG00000045100	Slc25a26	0.747323	1.1534e-12	2.50714e-10
ENSMUSG00000022564	Grina	0.75616	1.34505e-12	2.88422e-10
ENSMUSG00000035131	Brinp3	-1.51822	1.3677e-12	2.89369e-10
ENSMUSG00000046876	Atxn1	-0.64742	1.4456e-12	3.01827e-10
ENSMUSG00000022763	Aifm3	-1.01756	1.54642e-12	3.14597e-10
ENSMUSG00000033032	Afap1l1	-1.14947	1.53372e-12	3.14597e-10
ENSMUSG00000039114	Nrn1	-1.55896	1.70385e-12	3.42237e-10
ENSMUSG00000063652	Slc22a21	2.11607	1.86939e-12	3.70793e-10
ENSMUSG00000031297	Slc7a3	2.11964	2.35849e-12	4.62031e-10
ENSMUSG00000052613	Pcdh15	-1.06737	4.03026e-12	7.79904e-10
ENSMUSG00000049119	Fam110b	1.11295	4.4137e-12	8.43814e-10
ENSMUSG00000032503	Arpp21	-0.6644	5.4229e-12	1.02441e-09
ENSMUSG00000028552	Eps15	0.628684	5.63568e-12	1.05208e-09
ENSMUSG00000039539	Sgcz	-0.820612	5.74291e-12	1.05963e-09
ENSMUSG00000027589	Pcmtd2	-0.619239	6.27307e-12	1.14415e-09
ENSMUSG00000034997	Htr2a	-1.50899	6.7625e-12	1.2194e-09
ENSMUSG00000042757	Tmem108	-1.01535	7.08435e-12	1.26308e-09
ENSMUSG00000029376	Mthfd2l	1.11716	7.60029e-12	1.34002e-09
ENSMUSG00000027297	Ltk	-1.1586	8.51303e-12	1.48445e-09
ENSMUSG00000078838	Gm17382	1.49907	1.08561e-11	1.87244e-09
ENSMUSG00000087226	Gm14015	-3.33166	1.17211e-11	1.9999e-09
ENSMUSG00000063873	Slc24a3	-0.862146	1.26475e-11	2.135e-09
ENSMUSG00000022961	Son	0.576115	1.43269e-11	2.39304e-09
ENSMUSG00000047414	Flrt2	-0.737983	1.55502e-11	2.57031e-09
ENSMUSG00000036766	Dner	0.907354	1.61357e-11	2.6396e-09
ENSMUSG00000107132	Gm15997	-1.40568	1.78757e-11	2.8944e-09
ENSMUSG00000036304	Zdhhc23	-1.33349	1.84952e-11	2.93483e-09
ENSMUSG00000115591	AC132833.3	1.24191	1.84836e-11	2.93483e-09
ENSMUSG00000028883	Sema3a	-1.56688	2.43993e-11	3.83335e-09
ENSMUSG00000042846	Lrrtm3	-0.696159	2.50383e-11	3.89517e-09
ENSMUSG00000041078	Grid1	-0.529763	2.63872e-11	4.06517e-09
ENSMUSG00000028811	Yars	0.762547	2.8149e-11	4.29489e-09
ENSMUSG00000071424	Grid2	-0.82019	3.10496e-11	4.69233e-09
ENSMUSG00000024044	Epb41l3	-0.469219	3.17481e-11	4.75264e-09
ENSMUSG00000079056	Kcnip3	-1.01105	3.72277e-11	5.52084e-09
ENSMUSG00000016763	Scube1	-0.890539	3.7832e-11	5.55851e-09
ENSMUSG00000022861	Dgkg	-0.866751	3.91868e-11	5.70474e-09
ENSMUSG00000031673	Cdh11	-0.830713	4.72369e-11	6.75275e-09
ENSMUSG00000041670	Rims1	-0.615685	4.69529e-11	6.75275e-09
ENSMUSG00000060512	0610040J01Rik	1.36534	5.74904e-11	8.14515e-09
ENSMUSG00000112466	Gm29674	-1.15931	6.55797e-11	9.20901e-09
TARDBP_NLS_TRANSGENE		4.24451	8.22566e-11	1.14495e-08
ENSMUSG00000027834	Serpini1	-0.749215	8.95495e-11	1.22497e-08
ENSMUSG00000068373	D430041D05Rik	-0.795114	8.92911e-11	1.22497e-08
ENSMUSG00000017978	Cadps2	-1.05597	1.17561e-10	1.5809e-08
ENSMUSG00000020181	Nav3	-0.686486	1.16713e-10	1.5809e-08
ENSMUSG00000018417	Myo1b	-0.83042	1.38821e-10	1.85111e-08
ENSMUSG00000029471	Camkk2	-0.633568	1.44449e-10	1.9101e-08
ENSMUSG00000032238	Rora	-0.435407	1.48956e-10	1.93796e-08
ENSMUSG00000071369	Map3k5	-0.797213	1.48998e-10	1.93796e-08
ENSMUSG00000026634	Angel2	-0.728355	1.58125e-10	2.03994e-08
ENSMUSG00000027318	Adam33	-1.49298	1.7503e-10	2.23982e-08
ENSMUSG00000027677	Ttc14	-0.54716	1.82264e-10	2.31374e-08
ENSMUSG00000039683	Sdk1	-0.744109	1.89469e-10	2.3861e-08
ENSMUSG00000031960	Aars	1.00008	2.02054e-10	2.52456e-08
ENSMUSG00000039278	Pcsk1n	1.23033	2.04051e-10	2.5296e-08
ENSMUSG00000100827	Gm29069	-1.74189	2.09452e-10	2.57642e-08
ENSMUSG00000056755	Grm7	-0.875732	2.31416e-10	2.82471e-08
ENSMUSG00000033207	Mamdc2	-1.73093	2.41576e-10	2.90403e-08
ENSMUSG00000058498	Rnf207	-1.51015	2.39831e-10	2.90403e-08
ENSMUSG00000039218	Srrm2	0.477259	2.60299e-10	3.10558e-08
ENSMUSG00000024302	Dtna	-0.886288	2.87897e-10	3.40922e-08
ENSMUSG00000032076	Cadm1	-0.726124	3.02617e-10	3.53083e-08
ENSMUSG00000053465	Hs6st3	-0.821496	3.01591e-10	3.53083e-08
ENSMUSG00000025946	Pth2r	-1.50489	3.12211e-10	3.61618e-08
ENSMUSG00000027296	Itpka	-0.844205	3.37102e-10	3.87619e-08
ENSMUSG00000029798	Herc6	-0.949143	3.68452e-10	4.20618e-08
ENSMUSG00000056211	R3hdm1	-0.862046	4.17206e-10	4.72873e-08
ENSMUSG00000026479	Lamc2	-1.61067	4.27649e-10	4.81272e-08
ENSMUSG00000068196	Col8a1	-1.71454	4.72707e-10	5.28234e-08
ENSMUSG00000009628	Tex15	2.33564	4.87155e-10	5.40572e-08
ENSMUSG00000035653	Lrfn5	-0.646204	4.91278e-10	5.41361e-08
ENSMUSG00000023918	Adgrf4	-1.87522	5.1469e-10	5.56139e-08
ENSMUSG00000024921	Smarca2	-0.638919	5.08942e-10	5.56139e-08
ENSMUSG00000028931	Kcnab2	0.590727	5.15203e-10	5.56139e-08
ENSMUSG00000020251	Glt8d2	-1.61743	5.21229e-10	5.58842e-08
ENSMUSG00000032011	Thy1	0.973005	5.31839e-10	5.6639e-08
ENSMUSG00000027016	Zfp385b	-0.783221	6.24764e-10	6.60917e-08
ENSMUSG00000093930	Hmgcs1	-1.15783	6.48571e-10	6.81558e-08
ENSMUSG00000034402	Kcnh5	-0.755348	7.22014e-10	7.48818e-08
ENSMUSG00000079657	Rab26	-1.69915	7.2187e-10	7.48818e-08
ENSMUSG00000035864	Syt1	-0.506426	7.98285e-10	8.22545e-08
ENSMUSG00000044072	Eml6	-0.39056	8.36237e-10	8.56091e-08
ENSMUSG00000061751	Kalrn	-0.433332	9.21829e-10	9.37665e-08
ENSMUSG00000078591	Hs3st4	-1.11986	9.34195e-10	9.44192e-08
ENSMUSG00000063931	Pepd	0.868773	9.82197e-10	9.86424e-08
ENSMUSG00000048483	Zdhhc22	-1.12607	9.99908e-10	9.97896e-08
ENSMUSG00000118202		-0.594333	1.02388e-09	1.01543e-07
ENSMUSG00000027419	Pcsk2	-0.56045	1.08221e-09	1.06662e-07
ENSMUSG00000028339	Col15a1	-2.04204	1.10299e-09	1.08038e-07
ENSMUSG00000086228	Ubap1l	1.23639	1.18439e-09	1.153e-07
ENSMUSG00000031558	Slit2	-1.08973	1.23317e-09	1.19317e-07
ENSMUSG00000029752	Asns	1.0959	1.31165e-09	1.26141e-07
ENSMUSG00000021536	Adcy2	-0.637014	1.35825e-09	1.29835e-07
ENSMUSG00000007989	Fzd3	-0.650543	1.36955e-09	1.30132e-07
ENSMUSG00000034275	Igsf9b	-1.0672	1.51449e-09	1.43047e-07
ENSMUSG00000028125	Abca4	1.37313	1.56581e-09	1.4702e-07
ENSMUSG00000024647	Cbln2	-1.8514	1.92289e-09	1.79485e-07
ENSMUSG00000000440	Pparg	-0.695352	1.96435e-09	1.82282e-07
ENSMUSG00000000296	Tpd52l1	-1.12963	2.0937e-09	1.9204e-07
ENSMUSG00000026527	Rgs7	-0.545951	2.0819e-09	1.9204e-07
ENSMUSG00000059974	Ntm	-0.520974	2.1649e-09	1.97429e-07
ENSMUSG00000050556	Kcnb1	-0.609557	2.19868e-09	1.99364e-07
ENSMUSG00000118193		-1.53081	2.28961e-09	2.0643e-07
ENSMUSG00000024583	Txnl1	0.627749	2.43084e-09	2.17924e-07
ENSMUSG00000036225	Kctd1	-0.649724	2.75048e-09	2.45195e-07
ENSMUSG00000028064	Sema4a	-0.946878	2.92895e-09	2.59646e-07
ENSMUSG00000042256	Ptchd4	-1.0363	3.04356e-09	2.68307e-07
ENSMUSG00000034751	Mast4	-0.716031	3.1281e-09	2.74236e-07
ENSMUSG00000035711	Dok3	-1.94374	3.27292e-09	2.83796e-07
ENSMUSG00000043051	Disc1	-1.24617	3.26346e-09	2.83796e-07
ENSMUSG00000040164	Kcns1	-1.44054	3.31e-09	2.85451e-07
ENSMUSG00000027796	Smad9	1.19188	3.34855e-09	2.87215e-07
ENSMUSG00000035109	Shc4	-1.39972	3.42753e-09	2.92409e-07
ENSMUSG00000040852	Plekhh2	-1.0963	3.46564e-09	2.94079e-07
ENSMUSG00000096054	Syne1	-0.394131	3.58247e-09	3.02376e-07
ENSMUSG00000113121	Gm35161	-1.62178	4.03267e-09	3.38574e-07
ENSMUSG00000020704	Asic2	-0.684639	4.11249e-09	3.42676e-07
ENSMUSG00000047428	Dlk2	-0.804124	4.12472e-09	3.42676e-07
ENSMUSG00000073888	Ccl27a	-0.999197	4.2378e-09	3.50237e-07
ENSMUSG00000022212	Cpne6	1.00312	4.41969e-09	3.63376e-07
ENSMUSG00000055421	Pcdh9	-0.558133	4.45291e-09	3.64221e-07
ENSMUSG00000049225	Pdp1	-1.11944	5.00563e-09	4.0733e-07
ENSMUSG00000040701	Ap1g2	1.85022	5.51444e-09	4.46445e-07
ENSMUSG00000032253	Phip	-0.578682	5.642e-09	4.54453e-07
ENSMUSG00000052726	Kcnt2	-0.474486	5.83633e-09	4.67732e-07
ENSMUSG00000001985	Grik3	-0.849537	5.89511e-09	4.70068e-07
ENSMUSG00000058152	Chsy3	-0.889103	6.43942e-09	5.10903e-07
ENSMUSG00000037999	Arap2	-0.779317	6.6681e-09	5.26415e-07
ENSMUSG00000034336	Ina	0.973841	6.75938e-09	5.3098e-07
ENSMUSG00000066392	Nrxn3	-0.65331	7.05242e-09	5.5127e-07
ENSMUSG00000047843	Bri3	1.64375	7.44799e-09	5.79337e-07
ENSMUSG00000007891	Ctsd	1.20279	7.65853e-09	5.8708e-07
ENSMUSG00000028525	Pde4b	-0.650875	7.63394e-09	5.8708e-07
ENSMUSG00000044071	Fam19a2	-0.978285	7.62939e-09	5.8708e-07
ENSMUSG00000117175		2.38687	7.94257e-09	6.05926e-07
ENSMUSG00000054321	Taf4b	0.801159	8.76148e-09	6.65202e-07
ENSMUSG00000028188	Spata1	1.5976	8.81567e-09	6.66129e-07
ENSMUSG00000022311	Csmd3	-0.527845	8.9659e-09	6.7427e-07
ENSMUSG00000022996	Wnt10b	2.87254	9.57958e-09	7.17023e-07
ENSMUSG00000026834	Acvr1c	-1.28612	9.8427e-09	7.33258e-07
ENSMUSG00000039488	Cntn5	-0.792332	1.11184e-08	8.24423e-07
ENSMUSG00000020534	Shmt1	2.80532	1.13163e-08	8.35193e-07
ENSMUSG00000045071	E130308A19Rik	-0.688034	1.14677e-08	8.4245e-07
ENSMUSG00000067242	Lgi1	-0.552726	1.20417e-08	8.80544e-07
ENSMUSG00000043366	Olfr78	-2.53241	1.24644e-08	9.07273e-07
ENSMUSG00000029291	Rufy3	0.402676	1.28304e-08	9.29644e-07
ENSMUSG00000024940	Ltbp3	-1.32821	1.34438e-08	9.54891e-07
ENSMUSG00000050587	Lrrc4c	-0.538169	1.34797e-08	9.54891e-07
ENSMUSG00000052572	Dlg2	-0.411338	1.33695e-08	9.54891e-07
ENSMUSG00000056073	Grik2	-0.4659	1.33063e-08	9.54891e-07
ENSMUSG00000060534	Dcc	-0.9706	1.34009e-08	9.54891e-07
ENSMUSG00000076441	Ass1	1.87685	1.38533e-08	9.76994e-07
ENSMUSG00000001127	Araf	0.661179	1.43862e-08	1.01009e-06
ENSMUSG00000021670	Hmgcr	-0.819873	1.59326e-08	1.11374e-06
ENSMUSG00000106053	Gm20752	-1.66031	1.64797e-08	1.14693e-06
ENSMUSG00000017221	Psmd3	0.692014	1.79193e-08	1.24167e-06
ENSMUSG00000033278	Ptprm	-0.846764	1.82954e-08	1.26223e-06
ENSMUSG00000055567	Unc80	-0.511474	1.87985e-08	1.29132e-06
ENSMUSG00000029563	Foxp2	-1.32892	1.96159e-08	1.34166e-06
ENSMUSG00000022864	D16Ertd472e	-1.21754	2.01968e-08	1.37547e-06
ENSMUSG00000051951	Xkr4	-0.604944	2.08139e-08	1.40981e-06
ENSMUSG00000061731	Ext1	-0.690264	2.08788e-08	1.40981e-06
ENSMUSG00000036469	2025-03-01	-0.916614	2.12274e-08	1.42727e-06
ENSMUSG00000033316	Galnt9	-1.11651	2.20478e-08	1.47618e-06
ENSMUSG00000019775	Rgs17	-0.787813	2.23636e-08	1.49103e-06
ENSMUSG00000054459	Vsnl1	-0.516282	2.35555e-08	1.56347e-06
ENSMUSG00000108986	Gm32061	4.94984	2.36472e-08	1.56347e-06
ENSMUSG00000058317	Ube2e2	-0.373358	2.56369e-08	1.68799e-06
ENSMUSG00000052133	Sema5b	-2.62098	2.62311e-08	1.71998e-06
ENSMUSG00000022351	Sqle	-1.26202	2.71481e-08	1.77278e-06
ENSMUSG00000058589	Anks1b	-0.486204	2.75872e-08	1.79407e-06
ENSMUSG00000021708	Rasgrf2	-0.603249	2.79439e-08	1.8025e-06
ENSMUSG00000028893	Sesn2	2.08475	2.79439e-08	1.8025e-06
ENSMUSG00000058254	Tspan7	-0.437834	2.91469e-08	1.87248e-06
ENSMUSG00000042581	Thsd7b	-1.0966	2.974e-08	1.90288e-06
ENSMUSG00000019210	Atp6v1e1	0.751831	3.01006e-08	1.91822e-06
ENSMUSG00000006678	Pola1	0.931468	3.0412e-08	1.93031e-06
ENSMUSG00000057649	Brd9	-0.599595	3.11581e-08	1.96979e-06
ENSMUSG00000101253	Gm29088	1.40204	3.35084e-08	2.10996e-06
ENSMUSG00000024163	Mapk8ip3	0.527462	3.50571e-08	2.19876e-06
ENSMUSG00000029108	Pcdh7	-0.73068	3.58418e-08	2.23913e-06
ENSMUSG00000040242	Fgfr1op2	-0.54769	3.69045e-08	2.29647e-06
ENSMUSG00000007617	Homer1	-1.1194	3.71618e-08	2.30345e-06
ENSMUSG00000022951	Rcan1	-0.681035	3.84288e-08	2.36352e-06
ENSMUSG00000026490	Cdc42bpa	-0.358285	3.83246e-08	2.36352e-06
ENSMUSG00000027674	Pex5l	-0.667181	3.96096e-08	2.42674e-06
ENSMUSG00000064065	Ipcef1	-1.18046	4.24503e-08	2.59078e-06
ENSMUSG00000070871	Ccnyl1	-0.66607	4.26178e-08	2.59103e-06
ENSMUSG00000025551	Fgf14	-0.37576	4.47111e-08	2.70792e-06
ENSMUSG00000016179	Camk1g	-1.67175	4.66374e-08	2.81385e-06
ENSMUSG00000018697	Aatf	0.745134	4.83531e-08	2.90631e-06
ENSMUSG00000062296	Trank1	-0.621801	4.90617e-08	2.93778e-06
ENSMUSG00000070565	Rasal2	-0.492271	5.15658e-08	3.07611e-06
ENSMUSG00000025092	Hspa12a	-0.636115	5.22657e-08	3.10619e-06
ENSMUSG00000022103	Gfra2	-0.948294	5.2792e-08	3.12576e-06
ENSMUSG00000059742	Kcnh7	-0.511632	5.34624e-08	3.15369e-06
ENSMUSG00000036333	Kidins220	0.403837	5.39656e-08	3.17158e-06
ENSMUSG00000027716	Trpc3	-1.04653	5.5426e-08	3.24539e-06
ENSMUSG00000097452	Gm2824	-1.11933	5.564e-08	3.24594e-06
ENSMUSG00000026014	Raph1	-0.692735	5.66255e-08	3.29133e-06
ENSMUSG00000031758	Cdyl2	-1.07026	5.7658e-08	3.33912e-06
ENSMUSG00000020173	Cobl	-0.760635	6.45319e-08	3.72361e-06
ENSMUSG00000024552	Slc14a2	0.974421	6.82136e-08	3.90763e-06
ENSMUSG00000032116	Stt3a	0.670626	6.80692e-08	3.90763e-06
ENSMUSG00000056537	Rlim	0.821295	6.94056e-08	3.96161e-06
ENSMUSG00000067795	4930444P10Rik	1.58069	7.01784e-08	3.99136e-06
ENSMUSG00000029223	Uchl1	0.730428	7.08228e-08	4.01363e-06
ENSMUSG00000061175	Fnip2	0.622044	7.12212e-08	4.02184e-06
ENSMUSG00000109888	Gm45600	6.17249	7.22353e-08	4.06464e-06
ENSMUSG00000024713	Pcsk5	-1.52935	7.41537e-08	4.15785e-06
ENSMUSG00000086165	Gm15690	1.65318	7.70255e-08	4.30366e-06
ENSMUSG00000113429	Gm20063	-1.22238	7.92449e-08	4.41213e-06
ENSMUSG00000036503	Rnf13	0.479844	8.00895e-08	4.44357e-06
ENSMUSG00000032452	Clstn2	-0.729775	8.13883e-08	4.49989e-06
ENSMUSG00000045659	Plekha7	-1.00424	8.60615e-08	4.74175e-06
ENSMUSG00000040640	Erc2	-0.536576	8.69368e-08	4.7734e-06
ENSMUSG00000024587	Nars	0.756598	8.74457e-08	4.78479e-06
ENSMUSG00000056476	Med12l	-0.500373	9.20663e-08	5.0203e-06
ENSMUSG00000005089	Slc1a2	-0.684539	9.83288e-08	5.34343e-06
ENSMUSG00000039717	Ralyl	-0.741438	1.00541e-07	5.44499e-06
ENSMUSG00000022342	Kcnv1	-0.932655	1.01348e-07	5.47002e-06
ENSMUSG00000110375	Gm45323	-2.35165	1.08224e-07	5.82137e-06
ENSMUSG00000096936	Gm3510	-1.00484	1.09049e-07	5.8459e-06
ENSMUSG00000019916	P4ha1	-0.920959	1.11488e-07	5.95356e-06
ENSMUSG00000041923	Nol4	-0.630089	1.11807e-07	5.95356e-06
ENSMUSG00000038128	Camk4	-0.53951	1.13292e-07	6.01242e-06
ENSMUSG00000023067	Cdkn1a	1.318	1.16011e-07	6.11582e-06
ENSMUSG00000056596	Trnp1	1.16936	1.15677e-07	6.11582e-06
ENSMUSG00000108532	Gm32647	-1.73937	1.1839e-07	6.22057e-06
ENSMUSG00000042406	Atf4	1.09367	1.29633e-07	6.78885e-06
ENSMUSG00000044912	Syt16	-0.617998	1.31207e-07	6.84867e-06
ENSMUSG00000087368	BC065397	-1.72511	1.3188e-07	6.86124e-06
ENSMUSG00000045672	Col27a1	-2.39471	1.43709e-07	7.45221e-06
ENSMUSG00000025815	Dhtkd1	0.870805	1.46518e-07	7.57314e-06
ENSMUSG00000064115	Cadm2	-0.414049	1.49427e-07	7.6984e-06
ENSMUSG00000024524	Gnal	0.633765	1.64111e-07	8.42756e-06
ENSMUSG00000022619	Mapk8ip2	0.712892	1.65124e-07	8.45219e-06
ENSMUSG00000016487	Ppfibp1	-0.649841	1.69859e-07	8.58527e-06
ENSMUSG00000016534	Lamp2	0.655729	1.69888e-07	8.58527e-06
ENSMUSG00000031093	Dock11	1.31207	1.68739e-07	8.58527e-06
ENSMUSG00000031538	Plat	0.755827	1.69207e-07	8.58527e-06
ENSMUSG00000030761	Myo7a	1.63806	1.72953e-07	8.71242e-06
ENSMUSG00000023206	Il15ra	-1.06747	1.77283e-07	8.90232e-06
ENSMUSG00000004633	Chn2	-1.1089	1.8176e-07	9.09277e-06
ENSMUSG00000068205	Macrod2	-0.421965	1.82222e-07	9.09277e-06
ENSMUSG00000033174	Mgll	-0.647046	1.84221e-07	9.16369e-06
ENSMUSG00000042804	Gpr153	-1.65202	1.84901e-07	9.16878e-06
ENSMUSG00000021838	Samd4	-1.16744	1.92454e-07	9.51356e-06
ENSMUSG00000055409	Nell1	-1.29056	1.96375e-07	9.67724e-06
ENSMUSG00000032849	Abcc4	0.83274	1.98206e-07	9.73727e-06
ENSMUSG00000049553	Polr1a	0.92253	2.01641e-07	9.87543e-06
ENSMUSG00000029092	D5Ertd615e	2.24379	2.02426e-07	9.88337e-06
ENSMUSG00000022321	Cdh10	-0.682764	2.11913e-07	1.03034e-05
ENSMUSG00000037851	Iars	0.735429	2.12328e-07	1.03034e-05
ENSMUSG00000002459	Rgs20	-1.01062	2.14814e-07	1.03923e-05
ENSMUSG00000021301	Hecw1	-0.497575	2.16005e-07	1.04181e-05
ENSMUSG00000025555	Farp1	-0.490126	2.18533e-07	1.05081e-05
ENSMUSG00000063626	Unc5d	-0.755639	2.21538e-07	1.06204e-05
ENSMUSG00000044024	Rell2	0.765364	2.25792e-07	1.07918e-05
ENSMUSG00000109838	Gm45341	-3.65057	2.31307e-07	1.10222e-05
ENSMUSG00000031755	Bbs2	-0.900393	2.33884e-07	1.11116e-05
ENSMUSG00000017144	Rnd3	-1.8107	2.38136e-07	1.12798e-05
ENSMUSG00000027965	Olfm3	-0.729443	2.42585e-07	1.14564e-05
ENSMUSG00000037492	Zmat4	-0.869202	2.44513e-07	1.15131e-05
ENSMUSG00000006241	Ccdc159	-0.971021	2.50743e-07	1.17529e-05
ENSMUSG00000020591	Ntsr2	1.19028	2.51086e-07	1.17529e-05
ENSMUSG00000040936	Ulk4	-1.18941	2.55722e-07	1.19347e-05
ENSMUSG00000006930	Hap1	-1.18366	2.8423e-07	1.32263e-05
ENSMUSG00000040010	Slc7a5	1.41321	2.92557e-07	1.3574e-05
ENSMUSG00000021684	Pde8b	-0.567187	2.97154e-07	1.3747e-05
ENSMUSG00000066324	Impad1	0.731708	3.00644e-07	1.38681e-05
ENSMUSG00000085822	Gm15584	-1.86876	3.44565e-07	1.5848e-05
ENSMUSG00000002997	Prkar2b	-0.737099	3.47431e-07	1.59336e-05
ENSMUSG00000036298	Slc2a13	-0.879399	3.59899e-07	1.64579e-05
ENSMUSG00000017376	Nlk	-0.690283	3.62906e-07	1.65102e-05
ENSMUSG00000048915	Efna5	-0.895489	3.63124e-07	1.65102e-05
ENSMUSG00000031328	Flna	0.784549	3.65532e-07	1.65722e-05
ENSMUSG00000040713	Creg1	0.959505	3.70841e-07	1.6765e-05
ENSMUSG00000049336	Tenm2	-0.863973	3.80231e-07	1.70921e-05
ENSMUSG00000053581	Zfand2a	1.07721	3.79557e-07	1.70921e-05
ENSMUSG00000005583	Mef2c	-0.497566	4.07829e-07	1.82809e-05
ENSMUSG00000028289	Epha7	-0.710058	4.14885e-07	1.85448e-05
ENSMUSG00000022262	Dnah5	-1.33319	4.21699e-07	1.87438e-05
ENSMUSG00000110230	Gm45846	1.18442	4.20793e-07	1.87438e-05
ENSMUSG00000009216	Fam163b	-1.11774	4.37793e-07	1.93507e-05
ENSMUSG00000031451	Gas6	0.660133	4.37305e-07	1.93507e-05
ENSMUSG00000030772	Dkk3	-0.809779	4.41087e-07	1.94421e-05
ENSMUSG00000049092	Gpr137c	-0.660917	4.63047e-07	2.03536e-05
ENSMUSG00000060703	Cd302	-1.12576	4.69163e-07	2.05654e-05
ENSMUSG00000039982	Dtx4	-0.709081	4.73548e-07	2.07004e-05
ENSMUSG00000021782	Dlg5	1.02927	4.8499e-07	2.11424e-05
ENSMUSG00000027332	Ivd	0.733852	5.11605e-07	2.2226e-05
ENSMUSG00000028351	Brinp1	-0.589141	5.14058e-07	2.2226e-05
ENSMUSG00000051985	Igfn1	-1.5793	5.1545e-07	2.2226e-05
ENSMUSG00000106847	Peg13	1.17362	5.13354e-07	2.2226e-05
ENSMUSG00000009569	Mkl2	-0.385057	5.18028e-07	2.22766e-05
ENSMUSG00000020627	Klhl29	-0.676312	5.251e-07	2.25197e-05
ENSMUSG00000027864	Ptgfrn	-0.944797	5.39034e-07	2.3055e-05
ENSMUSG00000000340	Dbt	0.736714	5.4173e-07	2.3108e-05
ENSMUSG00000022770	Dlg1	-0.457404	5.46486e-07	2.32484e-05
ENSMUSG00000047495	Dlgap2	-0.702533	5.49597e-07	2.33182e-05
ENSMUSG00000052139	Babam2	-0.574228	5.52485e-07	2.33782e-05
ENSMUSG00000006586	Runx1t1	-0.819033	5.78486e-07	2.44133e-05
ENSMUSG00000034707	Gns	0.595434	6.03599e-07	2.54056e-05
ENSMUSG00000085264	Gm15581	-1.17255	6.16724e-07	2.58893e-05
ENSMUSG00000090053	Palm2	0.889383	6.25707e-07	2.61971e-05
ENSMUSG00000020315	Sptbn1	0.355427	6.33132e-07	2.64382e-05
ENSMUSG00000039126	Prune2	0.808261	6.46689e-07	2.69335e-05
ENSMUSG00000030616	Sytl2	-0.632134	6.54517e-07	2.71882e-05
ENSMUSG00000038048	Cntnap5c	1.71062	6.60144e-07	2.72791e-05
ENSMUSG00000072893	4933439C10Rik	-1.06408	6.5953e-07	2.72791e-05
ENSMUSG00000028373	Astn2	-1.00533	6.65164e-07	2.74151e-05
ENSMUSG00000070047	Fat1	-1.04936	6.8584e-07	2.81941e-05
ENSMUSG00000004151	Etv1	-1.14651	6.90873e-07	2.83276e-05
ENSMUSG00000032625	Thsd7a	-0.504728	6.97487e-07	2.85251e-05
ENSMUSG00000022377	Asap1	-0.568753	7.02957e-07	2.86749e-05
ENSMUSG00000030199	Etv6	-0.842791	7.08264e-07	2.88172e-05
ENSMUSG00000115016	AC158982.1	2.11553	7.17651e-07	2.91245e-05
ENSMUSG00000006800	Sulf2	-0.967854	7.21451e-07	2.9204e-05
ENSMUSG00000028804	Csmd2	-0.571641	7.25183e-07	2.92804e-05
ENSMUSG00000042529	Kcnj12	-1.87085	7.28994e-07	2.93596e-05
ENSMUSG00000043289	Mei4	1.1982	7.45943e-07	2.99661e-05
ENSMUSG00000024589	Nedd4l	-0.433939	7.73925e-07	3.09336e-05
ENSMUSG00000046111	Cep295	-0.497428	7.72287e-07	3.09336e-05
ENSMUSG00000025889	Snca	-0.830226	7.76609e-07	3.09629e-05
ENSMUSG00000025920	Stau2	-0.353504	7.998e-07	3.18076e-05
ENSMUSG00000027351	Spred1	-0.876041	8.41323e-07	3.33753e-05
ENSMUSG00000067567	Hdac8	0.368729	8.51223e-07	3.36838e-05
ENSMUSG00000047789	Slc38a9	0.451304	8.88288e-07	3.50631e-05
ENSMUSG00000048756	Foxo3	-0.448011	8.99084e-07	3.54011e-05
ENSMUSG00000063063	Ctnna2	-0.377368	9.21977e-07	3.62127e-05
ENSMUSG00000022537	Tmem44	-0.934644	9.27952e-07	3.62678e-05
ENSMUSG00000090213	Tmem189	0.671199	9.26861e-07	3.62678e-05
ENSMUSG00000037579	Kcnh3	-0.558696	9.48672e-07	3.69866e-05
ENSMUSG00000038679	Trps1	-1.00249	9.75389e-07	3.7935e-05
ENSMUSG00000020142	Slc1a4	1.5422	9.9828e-07	3.87303e-05
ENSMUSG00000017412	Cacnb4	-0.475537	1.01115e-06	3.9078e-05
ENSMUSG00000117220		-1.40746	1.01217e-06	3.9078e-05
ENSMUSG00000086370	Ftx	-0.517122	1.01592e-06	3.91277e-05
ENSMUSG00000030729	Pgm2l1	-0.499587	1.0332e-06	3.96968e-05
ENSMUSG00000027452	Acss1	1.01754	1.04024e-06	3.98707e-05
ENSMUSG00000118150		-1.66751	1.12064e-06	4.28489e-05
ENSMUSG00000034488	Edil3	-0.572021	1.12708e-06	4.29916e-05
ENSMUSG00000057421	Las1l	0.801528	1.15075e-06	4.37891e-05
ENSMUSG00000059921	Unc5c	-0.649742	1.15406e-06	4.38102e-05
ENSMUSG00000044768	D1Ertd622e	-0.669578	1.16386e-06	4.40768e-05
ENSMUSG00000058571	Gpc6	-1.03974	1.1752e-06	4.44e-05
ENSMUSG00000030824	Nucb1	0.76947	1.21399e-06	4.57569e-05
ENSMUSG00000060882	Kcnd2	-0.591595	1.24004e-06	4.66279e-05
ENSMUSG00000002109	Ddb2	-0.678108	1.25787e-06	4.71867e-05
ENSMUSG00000087535	Zmiz1os1	-0.700143	1.26202e-06	4.72304e-05
ENSMUSG00000039735	Fnbp1l	-0.755193	1.27826e-06	4.77256e-05
ENSMUSG00000019432	Ddx39b	0.470884	1.28212e-06	4.77574e-05
ENSMUSG00000040118	Cacna2d1	-0.370017	1.30009e-06	4.83135e-05
ENSMUSG00000003541	Ier3	2.69108	1.31177e-06	4.83908e-05
ENSMUSG00000021733	Slc4a7	1.02572	1.30942e-06	4.83908e-05
ENSMUSG00000024304	Cdh2	-0.478369	1.31742e-06	4.83908e-05
ENSMUSG00000035722	Abca7	-0.804086	1.31381e-06	4.83908e-05
ENSMUSG00000037709	Fam13a	0.939387	1.31709e-06	4.83908e-05
ENSMUSG00000112854	Gm38403	5.12863	1.32413e-06	4.85249e-05
ENSMUSG00000025409	Mbd6	0.667146	1.34751e-06	4.92679e-05
ENSMUSG00000045095	Magi1	-0.528294	1.3826e-06	5.04348e-05
ENSMUSG00000026109	Tmeff2	-0.702473	1.44502e-06	5.25907e-05
ENSMUSG00000003974	Grm3	-0.927421	1.47031e-06	5.32669e-05
ENSMUSG00000079557	2025-03-02	0.530646	1.46775e-06	5.32669e-05
ENSMUSG00000078671	Chd2	0.429482	1.48513e-06	5.3681e-05
ENSMUSG00000086275	1700121C08Rik	1.95566	1.48922e-06	5.37066e-05
ENSMUSG00000074785	Plxnc1	-0.54526	1.49308e-06	5.37238e-05
ENSMUSG00000026893	Gca	-0.666964	1.54331e-06	5.54057e-05
ENSMUSG00000004961	Syt5	0.572804	1.56435e-06	5.60339e-05
ENSMUSG00000029994	Anxa4	1.65596	1.57e-06	5.61099e-05
ENSMUSG00000039116	Adgrg6	-1.52128	1.57672e-06	5.62235e-05
ENSMUSG00000059173	Pde1a	-0.735678	1.61743e-06	5.75456e-05
ENSMUSG00000052551	Adarb2	-1.76804	1.62728e-06	5.77666e-05
ENSMUSG00000108867	Gm44643	1.30015	1.64045e-06	5.8104e-05
ENSMUSG00000061911	Myt1l	-0.683881	1.67165e-06	5.90773e-05
ENSMUSG00000072769	Gm10419	-0.673412	1.67638e-06	5.9113e-05
ENSMUSG00000034584	Exph5	-0.936945	1.68351e-06	5.92325e-05
ENSMUSG00000022075	Rhobtb2	-0.883109	1.73474e-06	6.09e-05
ENSMUSG00000025986	Slc39a10	-0.882128	1.74386e-06	6.10851e-05
ENSMUSG00000033177	Tmprss7	-1.40153	1.74797e-06	6.10943e-05
ENSMUSG00000036923	Stox1	-1.29671	1.79549e-06	6.25484e-05
ENSMUSG00000037754	Ppp1r16b	-0.580733	1.79746e-06	6.25484e-05
ENSMUSG00000052407	Ccdc171	-0.992153	1.80708e-06	6.27456e-05
ENSMUSG00000032816	Igdcc4	0.56982	1.85737e-06	6.43084e-05
ENSMUSG00000062319	Gm10115	-0.859138	1.86019e-06	6.43084e-05
ENSMUSG00000026315	Serpinb8	-1.5923	1.8792e-06	6.48243e-05
ENSMUSG00000021219	Rgs6	-0.632461	1.88407e-06	6.48512e-05
ENSMUSG00000017400	Stac2	1.0408	1.91683e-06	6.58362e-05
ENSMUSG00000078532	Nkain1	1.07511	2.05472e-06	7.04195e-05
ENSMUSG00000097497	Gm26652	-0.801223	2.06391e-06	7.05822e-05
ENSMUSG00000004933	Matk	-0.605801	2.12417e-06	7.24866e-05
ENSMUSG00000021087	Rtn1	-0.413777	2.14154e-06	7.29227e-05
ENSMUSG00000067879	3110035E14Rik	-0.808813	2.15311e-06	7.31595e-05
ENSMUSG00000102758	Naaladl2	-0.463517	2.18205e-06	7.39846e-05
ENSMUSG00000110246	C130073E24Rik	-3.17265	2.25519e-06	7.63016e-05
ENSMUSG00000037148	Arhgap10	-0.520151	2.40516e-06	8.12023e-05
ENSMUSG00000020601	Trib2	-1.27072	2.46215e-06	8.29498e-05
ENSMUSG00000040594	Ranbp17	1.05416	2.74759e-06	9.23703e-05
ENSMUSG00000002107	Celf2	-0.455896	2.77803e-06	9.31961e-05
ENSMUSG00000004415	Col26a1	-1.14599	2.79899e-06	9.37014e-05
ENSMUSG00000026077	Npas2	-1.12927	2.80923e-06	9.38462e-05
ENSMUSG00000026426	Arl8a	0.600354	2.85406e-06	9.51433e-05
ENSMUSG00000019039	Dalrd3	-0.810457	2.88369e-06	9.58794e-05
ENSMUSG00000115122	AC124561.1	-0.934849	2.88822e-06	9.58794e-05
ENSMUSG00000051177	Plcb1	-0.779368	2.9397e-06	9.73845e-05
ENSMUSG00000020805	Slc13a5	-1.18274	2.97207e-06	9.82518e-05
ENSMUSG00000029313	Aff1	0.860503	2.98644e-06	9.85215e-05
ENSMUSG00000028161	Ppp3ca	-0.46641	3.03391e-06	9.98798e-05
ENSMUSG00000025812	Pard3	-0.58141	3.10602e-06	0.000102042
ENSMUSG00000096914	Galntl6	-0.767303	3.11738e-06	0.000102204
ENSMUSG00000038608	Dock10	-0.989013	3.13367e-06	0.000102526
ENSMUSG00000054728	Phactr1	-0.573201	3.19622e-06	0.000104143
ENSMUSG00000085316	D330050G23Rik	-1.43091	3.19257e-06	0.000104143
ENSMUSG00000047842	Diras2	-0.887004	3.24596e-06	0.000105547
ENSMUSG00000042524	Sun2	0.846851	3.28287e-06	0.000106529
ENSMUSG00000030350	Prmt8	-0.792639	3.34289e-06	0.000108035
ENSMUSG00000038886	Man2a2	0.659815	3.33918e-06	0.000108035
ENSMUSG00000061298	Agbl4	-0.439484	3.36293e-06	0.000108461
ENSMUSG00000026768	Itga8	-0.489736	3.38307e-06	0.00010889
ENSMUSG00000038539	Atf5	2.15809	3.4495e-06	0.000110803
ENSMUSG00000075538	Gm10855	-0.912614	3.53106e-06	0.000113194
ENSMUSG00000107714	Gm34933	1.47638	3.57641e-06	0.000114416
ENSMUSG00000037872	Ackr1	0.668734	3.69933e-06	0.000118111
ENSMUSG00000022332	Khdrbs3	-0.681357	3.71108e-06	0.000118248
ENSMUSG00000004267	Eno2	0.503949	3.72363e-06	0.00011841
ENSMUSG00000022307	Oxr1	-0.438412	3.78501e-06	0.000120121
ENSMUSG00000030738	Eif3c	0.720477	3.81731e-06	0.000120904
ENSMUSG00000041126	H2afv	-0.955569	3.85835e-06	0.000121961
ENSMUSG00000020080	Hkdc1	-0.778654	3.88393e-06	0.000122525
ENSMUSG00000053825	Ppfia2	-0.501756	3.98324e-06	0.000125409
ENSMUSG00000040084	Bub1b	2.46347	4.05281e-06	0.000127347
ENSMUSG00000039153	Runx2	-0.674056	4.0968e-06	0.000128474
ENSMUSG00000039058	Ak5	-0.498823	4.12508e-06	0.000129106
ENSMUSG00000004018	Fancl	-0.784304	4.1466e-06	0.000129524
ENSMUSG00000026072	Il1r1	1.10772	4.17782e-06	0.000130243
ENSMUSG00000039270	Megf9	-0.370249	4.18966e-06	0.000130356
ENSMUSG00000112629	Gm47771	1.40891	4.20975e-06	0.000130725
ENSMUSG00000005268	Prlr	-2.58617	4.26132e-06	0.000131656
ENSMUSG00000057101	Zfp180	0.681859	4.2632e-06	0.000131656
ENSMUSG00000062232	Rapgef2	-0.476459	4.26463e-06	0.000131656
ENSMUSG00000004446	Bid	1.05187	4.28272e-06	0.000131958
ENSMUSG00000040037	Negr1	-0.62812	4.33076e-06	0.000133179
ENSMUSG00000026509	Capn2	0.957784	4.34156e-06	0.000133253
ENSMUSG00000022948	Setd4	-0.692466	4.49206e-06	0.000137606
ENSMUSG00000037703	Lzts3	-0.684299	4.54689e-06	0.000139017
ENSMUSG00000021792	Fam213a	0.871044	4.60551e-06	0.000140539
ENSMUSG00000112404	AC159282.1	-1.08458	4.61672e-06	0.000140611
ENSMUSG00000018428	Akap1	0.669006	4.69115e-06	0.000142604
ENSMUSG00000019906	Lin7a	-0.378091	4.87778e-06	0.000147993
ENSMUSG00000109824	Olfr643	3.95881	4.91753e-06	0.000148915
ENSMUSG00000033526	Ppip5k1	-0.402697	4.986e-06	0.000150701
ENSMUSG00000059327	Eda	0.840421	5.05389e-06	0.000152462
ENSMUSG00000032033	Barx2	-1.48614	5.08302e-06	0.00015305
ENSMUSG00000110697	Gm31718	1.6459	5.13667e-06	0.000154372
ENSMUSG00000025068	Gsto1	1.43465	5.21531e-06	0.00015644
ENSMUSG00000032323	Cyp11a1	-1.82059	5.29729e-06	0.000158342
ENSMUSG00000032898	Fbxo21	0.587263	5.2987e-06	0.000158342
ENSMUSG00000035576	L3mbtl1	-1.01841	5.36561e-06	0.00016004
ENSMUSG00000029598	Plbd2	0.666524	5.51793e-06	0.000164275
ENSMUSG00000055471	Alk	-1.59402	5.70891e-06	0.000169642
ENSMUSG00000041180	Hectd2	-0.578499	5.7292e-06	0.000169927
ENSMUSG00000006313	Upk1a	2.0222	5.75959e-06	0.00017051
ENSMUSG00000032224	Fam81a	-0.695254	5.83861e-06	0.000172527
ENSMUSG00000047415	Gpr68	-1.18176	5.89502e-06	0.00017387
ENSMUSG00000109127	Gm31135	-1.03419	6.01779e-06	0.000177162
ENSMUSG00000015501	Hivep2	-0.815159	6.07217e-06	0.000178432
ENSMUSG00000086353	Gm13481	1.30193	6.15165e-06	0.000180433
ENSMUSG00000032705	Exd2	-0.652036	6.24796e-06	0.000182583
ENSMUSG00000047022	Mipol1	0.726875	6.23865e-06	0.000182583
ENSMUSG00000034912	Mdga2	-0.43069	6.42813e-06	0.000187159
ENSMUSG00000062110	Scfd2	0.409884	6.42732e-06	0.000187159
ENSMUSG00000021466	Ptch1	-1.02025	6.44435e-06	0.000187288
ENSMUSG00000032332	Col12a1	-1.48646	6.5111e-06	0.000188881
ENSMUSG00000032012	Nectin1	-1.12543	6.696e-06	0.000193564
ENSMUSG00000038244	Mical2	-0.808263	6.7091e-06	0.000193564
ENSMUSG00000049764	Zfp280b	1.03633	6.70501e-06	0.000193564
ENSMUSG00000039633	Lonrf1	-0.703014	6.80391e-06	0.000195943
ENSMUSG00000044340	Phlpp1	-0.383594	6.8711e-06	0.000197519
ENSMUSG00000030315	Vgll4	-0.787366	6.93083e-06	0.000198876
ENSMUSG00000035357	Pdzrn3	-0.777	6.95364e-06	0.00019917
ENSMUSG00000037617	Spag1	-0.902226	7.13255e-06	0.000203927
ENSMUSG00000035000	Dpp4	-1.47197	7.1655e-06	0.0002045
ENSMUSG00000041710	Trpc5	-0.722548	7.23473e-06	0.000205937
ENSMUSG00000090386	Mir99ahg	-0.44984	7.2418e-06	0.000205937
ENSMUSG00000020674	Pxdn	-0.697483	7.37438e-06	0.000208958
ENSMUSG00000020752	Recql5	0.589012	7.36525e-06	0.000208958
ENSMUSG00000021224	Numb	-0.458963	7.39642e-06	0.000209209
ENSMUSG00000110784	AC164881.1	-2.02945	7.56261e-06	0.000213529
ENSMUSG00000046159	Chrm3	-0.601317	7.88572e-06	0.000222257
ENSMUSG00000034730	Adgrb1	-0.559435	7.93164e-06	0.000223155
ENSMUSG00000041225	Arhgap12	0.904066	8.05213e-06	0.000225744
ENSMUSG00000062991	Nrg1	-0.358394	8.05072e-06	0.000225744
ENSMUSG00000016194	Hsd11b1	-1.96221	8.1767e-06	0.000228832
ENSMUSG00000044566	Cage1	-1.38422	8.22527e-06	0.000229786
ENSMUSG00000009555	Cdk9	-0.585751	8.24062e-06	0.00022981
ENSMUSG00000031432	Prps1	1.18151	8.37348e-06	0.000233106
ENSMUSG00000025228	Actr1a	0.621561	8.48843e-06	0.00023548
ENSMUSG00000038530	Rgs4	-1.087	8.4825e-06	0.00023548
ENSMUSG00000051401	Kctd16	-0.553776	8.54709e-06	0.000236693
ENSMUSG00000090061	Nwd2	-0.722814	8.61233e-06	0.000238084
ENSMUSG00000029804	Herc3	-0.365954	8.6333e-06	0.000238249
ENSMUSG00000021047	Nova1	-0.782298	8.81136e-06	0.00024232
ENSMUSG00000026167	Wnt10a	1.31781	8.79633e-06	0.00024232
ENSMUSG00000017417	Plxdc1	0.718517	8.8918e-06	0.000244109
ENSMUSG00000041608	Entpd3	0.946274	8.99207e-06	0.000246435
ENSMUSG00000032328	Tmem30a	-0.580285	9.04997e-06	0.000247595
ENSMUSG00000027313	Chac1	2.79947	9.06971e-06	0.000247708
ENSMUSG00000055523	Gucy2g	-1.9183	9.08632e-06	0.000247735
ENSMUSG00000035954	Dock4	-0.422991	9.12481e-06	0.000248358
ENSMUSG00000028496	Mllt3	-0.44146	9.22218e-06	0.000250578
ENSMUSG00000091511	Vmn2r87	-0.790579	9.33555e-06	0.000253225
ENSMUSG00000075478	Slitrk1	-0.544661	9.53361e-06	0.000258156
ENSMUSG00000033184	Tmed7	0.790539	9.79939e-06	0.000264901
ENSMUSG00000063522	2010109I03Rik	-2.17894	9.82678e-06	0.000265189
ENSMUSG00000024597	Slc12a2	-0.506406	1.00438e-05	0.000270585
ENSMUSG00000025151	Maged1	0.49731	1.01254e-05	0.000272321
ENSMUSG00000001729	Akt1	0.71702	1.03279e-05	0.000277297
ENSMUSG00000028028	Alpk1	0.927455	1.03692e-05	0.000277938
ENSMUSG00000033722	BC034090	-2.48703	1.0419e-05	0.000278799
ENSMUSG00000054477	Kcnn2	-0.714658	1.04625e-05	0.000279492
ENSMUSG00000009734	Pou6f2	-0.968328	1.05238e-05	0.000280658
ENSMUSG00000033805	Ephx4	-0.623046	1.09248e-05	0.000290863
ENSMUSG00000025909	Sntg1	-0.338311	1.09745e-05	0.000291698
ENSMUSG00000028434	Epb41l4b	-0.47579	1.10489e-05	0.000293183
ENSMUSG00000010095	Slc3a2	0.671539	1.11516e-05	0.000295414
ENSMUSG00000024640	Psat1	1.53153	1.13837e-05	0.00030106
ENSMUSG00000048550	Thnsl1	-1.1902	1.14098e-05	0.000301248
ENSMUSG00000021373	Cap2	-0.645786	1.15267e-05	0.000303595
ENSMUSG00000032020	Ubash3b	-1.28578	1.15369e-05	0.000303595
ENSMUSG00000048385	Scrt1	1.13905	1.21389e-05	0.000318908
ENSMUSG00000022306	Zfpm2	-1.00661	1.23167e-05	0.000323044
ENSMUSG00000026245	Farsb	0.356288	1.24937e-05	0.00032712
ENSMUSG00000027655	Dhx35	0.758386	1.2534e-05	0.00032712
ENSMUSG00000052632	Asap2	-0.672489	1.25256e-05	0.00032712
ENSMUSG00000046610	Oacyl	0.991773	1.25875e-05	0.000327172
ENSMUSG00000050144	Slc25a44	0.675233	1.2571e-05	0.000327172
ENSMUSG00000050730	Arhgap42	-0.751694	1.25978e-05	0.000327172
ENSMUSG00000020140	Lgr5	-1.62257	1.28648e-05	0.000333015
ENSMUSG00000058925	1700011I03Rik	-1.88246	1.2845e-05	0.000333015
ENSMUSG00000033308	Dpyd	1.13034	1.29454e-05	0.000334011
ENSMUSG00000058174	Gm5148	-1.47066	1.29256e-05	0.000334011
ENSMUSG00000042686	Jph1	0.437639	1.32004e-05	0.00034004
ENSMUSG00000035355	Kcnh4	-0.906699	1.33235e-05	0.000342654
ENSMUSG00000102046	2810404M03Rik	1.14225	1.34219e-05	0.000344625
ENSMUSG00000010755	Cars	0.98593	1.36607e-05	0.000350191
ENSMUSG00000026483	Fam129a	2.49461	1.40523e-05	0.000359649
ENSMUSG00000021640	Naip1	2.47986	1.43361e-05	0.00036632
ENSMUSG00000046204	Pnma2	0.890152	1.45524e-05	0.000371251
ENSMUSG00000028207	Asph	-0.565539	1.46372e-05	0.000372813
ENSMUSG00000039813	Tbc1d2	-1.04208	1.47026e-05	0.000373879
ENSMUSG00000039087	Rreb1	-0.748858	1.47807e-05	0.000374665
ENSMUSG00000089837	Npcd	1.86112	1.47701e-05	0.000374665
ENSMUSG00000020436	Gabrg2	-0.498629	1.48092e-05	0.000374788
ENSMUSG00000022701	Ccdc191	-1.04572	1.5046e-05	0.000380174
ENSMUSG00000078552	Dcdc2b	-1.04778	1.51131e-05	0.000381264
ENSMUSG00000045201	Lrrc3b	-0.53396	1.54877e-05	0.000390094
ENSMUSG00000030774	Pak1	-0.454915	1.57743e-05	0.000396683
ENSMUSG00000037465	Klf10	-1.38742	1.58019e-05	0.000396747
ENSMUSG00000065520	Mir128-1	-1.27526	1.60308e-05	0.000401859
ENSMUSG00000032527	Pccb	0.692552	1.63685e-05	0.000409678
ENSMUSG00000031618	Nr3c2	0.474149	1.6523e-05	0.000412893
ENSMUSG00000032374	Plod2	0.679372	1.66273e-05	0.000414845
ENSMUSG00000032263	Bckdhb	0.528671	1.70932e-05	0.0004258
ENSMUSG00000078515	Ddi2	0.498192	1.72763e-05	0.000429687
ENSMUSG00000007908	Hmgcll1	0.449806	1.74615e-05	0.000432327
ENSMUSG00000044167	Foxo1	-1.11086	1.74642e-05	0.000432327
ENSMUSG00000057329	Bcl2	-0.87418	1.74135e-05	0.000432327
ENSMUSG00000030337	Vamp1	-0.698296	1.76627e-05	0.000436561
ENSMUSG00000029776	Hibadh	0.741988	1.79831e-05	0.000443787
ENSMUSG00000058400	Qrfpr	-3.68357	1.80188e-05	0.000443979
ENSMUSG00000043629	1700019D03Rik	0.875827	1.80661e-05	0.000444454
ENSMUSG00000028389	Zfp37	0.76063	1.82025e-05	0.000447117
ENSMUSG00000031024	St5	0.752012	1.83444e-05	0.000449272
ENSMUSG00000034771	Tle2	-0.596409	1.83469e-05	0.000449272
ENSMUSG00000040452	Cdh12	-0.491463	1.83935e-05	0.000449719
ENSMUSG00000031772	Cntnap4	-0.703293	1.85221e-05	0.000452167
ENSMUSG00000027335	Adra1d	-1.31534	1.85894e-05	0.00045262
ENSMUSG00000037735	2810032G03Rik	-0.976776	1.86262e-05	0.00045262
ENSMUSG00000058624	Gda	-0.807119	1.86067e-05	0.00045262
ENSMUSG00000112054	Gm33680	-1.20244	1.9172e-05	0.000465171
ENSMUSG00000028601	Echdc2	-1.18499	1.9209e-05	0.000465356
ENSMUSG00000031379	Pir	0.902875	1.9331e-05	0.000467474
ENSMUSG00000112153	Gm47591	-0.665448	1.93553e-05	0.000467474
ENSMUSG00000045404	Kcnk13	-1.53726	1.96192e-05	0.000473126
ENSMUSG00000024059	Clip4	0.467909	1.97131e-05	0.00047467
ENSMUSG00000003992	Ssbp2	-0.548387	1.98093e-05	0.000476263
ENSMUSG00000062901	Klhl24	0.443936	1.9864e-05	0.000476856
ENSMUSG00000021518	Ptdss1	0.603873	2.00377e-05	0.000480299
ENSMUSG00000036062	Phf24	-0.451438	2.04032e-05	0.000488323
ENSMUSG00000041187	Prkd2	-0.921362	2.0461e-05	0.000488967
ENSMUSG00000025579	Gaa	0.765403	2.04938e-05	0.000489016
ENSMUSG00000031841	Cdh13	0.666545	2.05366e-05	0.000489303
ENSMUSG00000028176	Lrrc7	-0.35732	2.0606e-05	0.000489345
ENSMUSG00000030351	Tspan11	-1.28625	2.06379e-05	0.000489345
ENSMUSG00000033590	Myo5c	-0.872631	2.05767e-05	0.000489345
ENSMUSG00000039047	Pigk	0.441582	2.06926e-05	0.000489345
ENSMUSG00000110447	Gm31518	-2.54931	2.06728e-05	0.000489345
ENSMUSG00000059326	Csf2ra	-1.00191	2.07833e-05	0.000490759
ENSMUSG00000056216	Cebpg	0.590409	2.19122e-05	0.000516647
ENSMUSG00000025246	Tbl1x	-0.43436	2.2158e-05	0.000521666
ENSMUSG00000071112	Spx	-1.1332	2.263e-05	0.00053199
ENSMUSG00000023805	Synj2	-0.966225	2.26998e-05	0.000532842
ENSMUSG00000038068	Rnf144b	-0.754346	2.27645e-05	0.000533063
ENSMUSG00000050530	Fam171a1	-0.642796	2.27764e-05	0.000533063
ENSMUSG00000025915	Sgk3	-0.637728	2.28538e-05	0.000534085
ENSMUSG00000053914	Kdm4d	0.992248	2.30005e-05	0.000536723
ENSMUSG00000110329	Gm45304	1.33328	2.32278e-05	0.000541233
ENSMUSG00000008398	Elk3	-1.83198	2.37771e-05	0.000553218
ENSMUSG00000030087	Klf15	0.989212	2.38766e-05	0.00055472
ENSMUSG00000092048	Vmn2r85	-0.538041	2.46231e-05	0.000571227
ENSMUSG00000060424	Pantr1	-0.754317	2.48085e-05	0.000574689
ENSMUSG00000017291	Taok1	0.350329	2.51501e-05	0.000581751
ENSMUSG00000101621	Gm28905	-0.679756	2.52995e-05	0.000584355
ENSMUSG00000029581	Fscn1	-0.96486	2.57962e-05	0.000594963
ENSMUSG00000014956	Ppp1cb	0.574067	2.58898e-05	0.000596255
ENSMUSG00000063887	Nlgn1	-0.366475	2.6266e-05	0.000604043
ENSMUSG00000034312	Iqsec1	-0.401913	2.6422e-05	0.000606751
ENSMUSG00000037896	Rcor1	-0.494792	2.65712e-05	0.000609294
ENSMUSG00000024109	Nrxn1	-0.393603	2.67265e-05	0.000611972
ENSMUSG00000022438	Parvb	1.11286	2.69664e-05	0.000616574
ENSMUSG00000087085	Gm12068	-1.2769	2.70604e-05	0.000617834
ENSMUSG00000029469	Ift81	-0.698056	2.82577e-05	0.000644243
ENSMUSG00000044252	Osbpl1a	-0.317634	2.83128e-05	0.000644572
ENSMUSG00000020672	Sntg2	-0.526731	2.88854e-05	0.000656666
ENSMUSG00000026765	Lypd6b	-0.936183	2.89971e-05	0.000657927
ENSMUSG00000052525	Spdya	-0.897771	2.90237e-05	0.000657927
ENSMUSG00000029599	Ddx54	1.04064	2.93956e-05	0.000665407
ENSMUSG00000022558	Mroh1	0.622402	3.01184e-05	0.000679827
ENSMUSG00000095193	Gm20939	-1.76297	3.01102e-05	0.000679827
ENSMUSG00000015709	Arnt2	-0.428082	3.06615e-05	0.000691103
ENSMUSG00000032715	Trib3	3.30956	3.0722e-05	0.000691485
ENSMUSG00000030854	Ptpn5	-0.52914	3.09975e-05	0.000696697
ENSMUSG00000025348	Itga7	1.09738	3.11436e-05	0.000698991
ENSMUSG00000052374	Actn2	1.1468	3.13673e-05	0.000703017
ENSMUSG00000024867	Pip5k1b	-0.685873	3.22937e-05	0.000721741
ENSMUSG00000074748	Atxn7l3b	1.02876	3.22773e-05	0.000721741
ENSMUSG00000032932	Hspa13	0.703734	3.2759e-05	0.000731111
ENSMUSG00000061143	Maml3	-1.11278	3.31713e-05	0.000739273
ENSMUSG00000078816	Prkcg	0.565117	3.32276e-05	0.000739488
ENSMUSG00000030898	Cckbr	-0.64383	3.35964e-05	0.00074665
ENSMUSG00000024598	Fbn2	-0.860671	3.36526e-05	0.000746852
ENSMUSG00000018398	2025-09-08	-0.572182	3.43452e-05	0.000761158
ENSMUSG00000002059	Rab34	1.66614	3.51842e-05	0.000778665
ENSMUSG00000028546	Elavl4	-0.579844	3.56122e-05	0.00078704
ENSMUSG00000055692	Tmem191c	-0.542733	3.59139e-05	0.00079201
ENSMUSG00000105987	AI506816	3.49919	3.59369e-05	0.00079201
ENSMUSG00000032501	Trib1	-1.35068	3.61636e-05	0.000795899
ENSMUSG00000020029	Nudt4	-0.620981	3.62928e-05	0.000796621
ENSMUSG00000039115	Itga9	1.55854	3.62968e-05	0.000796621
ENSMUSG00000029625	Cpsf4	0.683893	3.63589e-05	0.000796882
ENSMUSG00000062014	Gmfb	0.634406	3.64377e-05	0.000797508
ENSMUSG00000025140	Pycr1	2.98874	3.64939e-05	0.000797639
ENSMUSG00000060257	Scrt2	1.55573	3.65964e-05	0.000798778
ENSMUSG00000001280	Sp1	-0.763442	3.67541e-05	0.000800019
ENSMUSG00000042599	Kdm7a	-0.397664	3.67138e-05	0.000800019
ENSMUSG00000090667	Gm765	-1.23773	3.71164e-05	0.000806799
ENSMUSG00000059552	Trp53	0.894812	3.76413e-05	0.00081709
ENSMUSG00000065441	Mir128-2	-0.884015	3.7699e-05	0.000817223
ENSMUSG00000055435	Maf	-1.11322	3.81293e-05	0.000825423
ENSMUSG00000007207	Stx1a	-0.61868	3.85409e-05	0.000833198
ENSMUSG00000031012	Cask	-0.338355	3.8843e-05	0.000838587
ENSMUSG00000086193	Gm11508	1.07981	3.957e-05	0.000853121
ENSMUSG00000002343	Armc6	0.757713	3.98923e-05	0.000858903
ENSMUSG00000118257		-2.44804	4.00449e-05	0.000861019
ENSMUSG00000056629	Fkbp2	-0.815116	4.01911e-05	0.000862994
ENSMUSG00000059493	Nhs	0.621416	4.06425e-05	0.000871508
ENSMUSG00000026249	Serpine2	-1.04121	4.08601e-05	0.000873812
ENSMUSG00000040213	Kyat3	1.20705	4.08436e-05	0.000873812
ENSMUSG00000097040	2610316D01Rik	-0.904887	4.1421e-05	0.000884614
ENSMUSG00000029103	Lrpap1	0.636567	4.17639e-05	0.000889543
ENSMUSG00000031391	L1cam	0.606978	4.17402e-05	0.000889543
ENSMUSG00000099964	Gm29514	-0.606633	4.21765e-05	0.000897127
ENSMUSG00000035064	Eef2k	0.426224	4.22465e-05	0.000897414
ENSMUSG00000031266	Gla	0.940105	4.23533e-05	0.00089848
ENSMUSG00000078517	Emc1	0.53922	4.2924e-05	0.000909369
ENSMUSG00000024457	Trim26	0.973528	4.30493e-05	0.000910808
ENSMUSG00000036902	Neto2	-1.0482	4.31192e-05	0.000911072
ENSMUSG00000046982	Tshz1	-0.605507	4.33127e-05	0.000913944
ENSMUSG00000026259	Ngef	-0.582967	4.36246e-05	0.000919304
ENSMUSG00000032297	Celf6	0.725922	4.41042e-05	0.000928177
ENSMUSG00000022369	Mtbp	0.951009	4.4495e-05	0.00093459
ENSMUSG00000097177	9330159M07Rik	1.12269	4.45267e-05	0.00093459
ENSMUSG00000025403	Shmt2	1.61905	4.4753e-05	0.000935626
ENSMUSG00000033706	Smyd5	0.788296	4.46868e-05	0.000935626
ENSMUSG00000040938	Slc16a11	-0.956236	4.47072e-05	0.000935626
ENSMUSG00000033454	Zbtb1	-0.771191	4.5083e-05	0.000941286
ENSMUSG00000067028	Cntnap5b	-0.661099	4.53598e-05	0.00094582
ENSMUSG00000022389	Tef	-0.514255	4.59009e-05	0.000955846
ENSMUSG00000059436	Max	0.594678	4.65642e-05	0.000968388
ENSMUSG00000021646	Mccc2	0.894448	4.74848e-05	0.000986241
ENSMUSG00000022043	Trim35	0.553414	4.75753e-05	0.00098683
ENSMUSG00000032261	Sh3bgrl2	-0.787367	4.80265e-05	0.000993592
ENSMUSG00000037536	Fbxo34	-0.43356	4.799e-05	0.000993592
ENSMUSG00000042111	Ccdc115	1.16689	4.82661e-05	0.000997248
ENSMUSG00000025404	R3hdm2	-0.540099	4.87021e-05	0.00100495
ENSMUSG00000021097	Clmn	1.03605	4.89684e-05	0.00100813
ENSMUSG00000026628	Atf3	4.36027	4.89836e-05	0.00100813
ENSMUSG00000026411	Tmem9	0.732199	4.92678e-05	0.00101136
ENSMUSG00000056429	Tgoln1	0.641575	4.9229e-05	0.00101136
ENSMUSG00000040896	Kcnd3	-0.563029	4.98868e-05	0.00102274
ENSMUSG00000031536	Polb	-0.361663	5.01701e-05	0.00102723
ENSMUSG00000028248	Pnisr	-0.27209	5.04119e-05	0.00103085
ENSMUSG00000020658	Efr3b	0.319035	5.10673e-05	0.00104026
ENSMUSG00000024740	Ddb1	0.510295	5.1122e-05	0.00104026
ENSMUSG00000025428	Atp5a1	0.479278	5.10065e-05	0.00104026
ENSMUSG00000042043	Tbca	0.598094	5.11344e-05	0.00104026
ENSMUSG00000002949	Timm44	0.694228	5.26543e-05	0.00106913
ENSMUSG00000092162	Vmn2r86	-0.850852	5.26883e-05	0.00106913
ENSMUSG00000059991	Nptx2	-1.99197	5.30002e-05	0.00107408
ENSMUSG00000029442	Wdr66	-0.942165	5.31677e-05	0.0010761
ENSMUSG00000031770	Herpud1	0.724967	5.35869e-05	0.00108321
ENSMUSG00000037217	Syn1	-0.290454	5.5023e-05	0.00110983
ENSMUSG00000037995	Igsf9	-1.6054	5.5044e-05	0.00110983
ENSMUSG00000094707	A830019P07Rik	0.807278	5.62538e-05	0.00113279
ENSMUSG00000036158	Prickle1	-0.526695	5.66027e-05	0.00113837
ENSMUSG00000061039	Olfr920	2.42892	5.70302e-05	0.00114551
ENSMUSG00000068680	Gm10248	2.54754	5.71056e-05	0.00114558
ENSMUSG00000029446	Psph	0.999342	5.75573e-05	0.00115318
ENSMUSG00000010592	Dazl	-1.75869	5.86851e-05	0.0011684
ENSMUSG00000019990	Pde7b	-0.765006	5.85772e-05	0.0011684
ENSMUSG00000029071	Dvl1	-0.552536	5.84377e-05	0.0011684
ENSMUSG00000050017	Pitpnb	0.461227	5.86666e-05	0.0011684
ENSMUSG00000085816	Gm13052	-0.89632	5.85118e-05	0.0011684
ENSMUSG00000039601	Rcan2	-0.668286	5.88746e-05	0.00117012
ENSMUSG00000041757	Plekha6	-0.388236	5.89192e-05	0.00117012
ENSMUSG00000028256	Odf2l	-0.532048	5.92225e-05	0.00117468
ENSMUSG00000028550	Atg4c	-0.556669	5.98148e-05	0.00118495
ENSMUSG00000022696	Sidt1	-0.428878	6.01989e-05	0.00119107
ENSMUSG00000022622	Acr	1.65886	6.03664e-05	0.00119289
ENSMUSG00000022494	Shisa9	-1.08563	6.05743e-05	0.00119551
ENSMUSG00000020818	Mfsd11	0.602892	6.0869e-05	0.00119984
ENSMUSG00000052387	Trpm3	-1.05225	6.09748e-05	0.00120043
ENSMUSG00000087467	Gm13601	-0.513602	6.11245e-05	0.00120189
ENSMUSG00000052920	Prkg1	-0.565612	6.21405e-05	0.00121884
ENSMUSG00000104597	B230334C09Rik	-0.414183	6.21379e-05	0.00121884
ENSMUSG00000020286	1700093K21Rik	1.79696	6.26154e-05	0.00122513
ENSMUSG00000050321	Neto1	-0.428575	6.25512e-05	0.00122513
ENSMUSG00000039741	Bahcc1	-0.929553	6.33003e-05	0.00123701
ENSMUSG00000037946	Fgd3	1.15261	6.36009e-05	0.00123983
ENSMUSG00000070336	Fbxo47	-2.77174	6.35503e-05	0.00123983
ENSMUSG00000071176	Arhgef10	0.948009	6.37106e-05	0.00124044
ENSMUSG00000039458	Mtmr12	-0.386036	6.44714e-05	0.00125372
ENSMUSG00000031029	Eif3f	0.770142	6.50514e-05	0.00126345
ENSMUSG00000038267	Slc22a23	-0.354647	6.58711e-05	0.0012778
ENSMUSG00000024594	Prrc1	0.540256	6.61949e-05	0.00128252
ENSMUSG00000024665	Fads2	-1.05117	6.65822e-05	0.0012871
ENSMUSG00000075569	Rsph10b	-0.722359	6.65936e-05	0.0012871
ENSMUSG00000092094	Zfp804b	-1.09111	6.7462e-05	0.00130229
ENSMUSG00000021468	Sptlc1	0.421502	6.77222e-05	0.00130573
ENSMUSG00000032518	Rpsa	1.12151	6.86362e-05	0.00132175
ENSMUSG00000053333	Dis3l2	-0.337308	6.94695e-05	0.00133617
ENSMUSG00000005102	Eif2ak4	0.63344	7.01852e-05	0.0013483
ENSMUSG00000041112	Elmo1	-0.308859	7.0671e-05	0.00135436
ENSMUSG00000048834	Vstm2a	0.552752	7.06282e-05	0.00135436
ENSMUSG00000037331	Larp1	0.44867	7.08949e-05	0.00135701
ENSMUSG00000036760	Kcnk9	-0.475913	7.11938e-05	0.00136109
ENSMUSG00000031226	Pbdc1	-0.593853	7.16693e-05	0.00136853
ENSMUSG00000004031	Brinp2	-0.376863	7.31131e-05	0.00139237
ENSMUSG00000045589	Frrs1l	-0.558279	7.31812e-05	0.00139237
ENSMUSG00000111375	Btbd8	-0.443383	7.30827e-05	0.00139237
ENSMUSG00000026748	Plxdc2	-0.899524	7.37941e-05	0.00140235
ENSMUSG00000061458	Nol10	0.756466	7.42689e-05	0.00140969
ENSMUSG00000101337	Dnah7c	-1.12687	7.48067e-05	0.0014182
ENSMUSG00000031257	Nox1	0.760223	7.4977e-05	0.00141973
ENSMUSG00000056222	Spock1	-0.384805	7.54616e-05	0.00142721
ENSMUSG00000000959	Oxa1l	0.818108	7.57684e-05	0.0014279
ENSMUSG00000026915	Strbp	-0.272126	7.57681e-05	0.0014279
ENSMUSG00000031620	Iqcm	0.93861	7.56875e-05	0.0014279
ENSMUSG00000118212		1.213	7.61585e-05	0.00143355
ENSMUSG00000027551	Zfp64	0.982437	7.68282e-05	0.00144444
ENSMUSG00000024785	Rcl1	0.856721	7.7117e-05	0.00144816
ENSMUSG00000030047	Arhgap25	-1.53403	7.78738e-05	0.00145909
ENSMUSG00000084628	Gm22613	-0.955053	7.7975e-05	0.00145909
ENSMUSG00000101880	Gm29282	-1.45714	7.79416e-05	0.00145909
ENSMUSG00000101476	Gm29570	2.02667	7.93441e-05	0.00148296
ENSMUSG00000049971	Glt1d1	0.512276	8.02069e-05	0.00149488
ENSMUSG00000091457	Gm17171	-1.11624	8.01889e-05	0.00149488
ENSMUSG00000097585	E230029C05Rik	0.773517	8.02646e-05	0.00149488
ENSMUSG00000028086	Fbxw7	-0.373354	8.04722e-05	0.00149647
ENSMUSG00000053398	Phgdh	3.06025	8.05388e-05	0.00149647
ENSMUSG00000038860	Garnl3	-0.536897	8.1794e-05	0.00151698
ENSMUSG00000055067	Smyd3	-0.636461	8.18334e-05	0.00151698
ENSMUSG00000029608	Rph3a	-0.792256	8.20901e-05	0.00151996
ENSMUSG00000022416	Cacna1i	-0.592705	8.24307e-05	0.00152449
ENSMUSG00000074452	Pate2	1.16388	8.34051e-05	0.00154071
ENSMUSG00000097383	1500026H17Rik	-0.963413	8.3627e-05	0.00154122
ENSMUSG00000111761	9230112J17Rik	-1.55429	8.35808e-05	0.00154122
ENSMUSG00000021186	Fbln5	2.24572	8.47643e-05	0.00156001
ENSMUSG00000055866	Per2	-1.06108	8.4843e-05	0.00156001
ENSMUSG00000040703	Cyp2s1	2.33668	8.66482e-05	0.00159136
ENSMUSG00000039230	Tbcd	0.483259	8.69962e-05	0.0015959
ENSMUSG00000035506	Slc12a8	0.745665	8.73905e-05	0.00160128
ENSMUSG00000070498	Tmem132b	-0.355182	8.75877e-05	0.00160305
ENSMUSG00000068747	Sort1	-0.361343	8.78318e-05	0.00160566
ENSMUSG00000002812	Flii	0.519714	8.80416e-05	0.00160765
ENSMUSG00000023942	Slc29a1	1.35568	8.82116e-05	0.0016089
ENSMUSG00000073481	2025-03-02	-0.672227	8.84081e-05	0.00161063
ENSMUSG00000101797	Gm29266	1.96441	8.85903e-05	0.0016121
ENSMUSG00000061802	Armc4	-1.07251	8.89029e-05	0.00161594
ENSMUSG00000026192	Atic	0.658263	8.95813e-05	0.0016264
ENSMUSG00000025038	Efhc2	0.786421	9.13689e-05	0.00165696
ENSMUSG00000021448	Shc3	-0.961055	9.2014e-05	0.00166107
ENSMUSG00000031292	Cdkl5	-0.36686	9.17335e-05	0.00166107
ENSMUSG00000040412	5330417C22Rik	-0.543658	9.18951e-05	0.00166107
ENSMUSG00000097003	D930007P13Rik	1.81106	9.1961e-05	0.00166107
ENSMUSG00000113757	Gm47507	2.81687	9.27944e-05	0.00167325
ENSMUSG00000051527	Usp29	0.56451	9.29196e-05	0.00167361
ENSMUSG00000033306	Lpp	0.740553	9.40733e-05	0.00169247
ENSMUSG00000027472	Pdrg1	0.811934	9.45568e-05	0.00169883
ENSMUSG00000037868	Egr2	-2.62418	9.46411e-05	0.00169883
ENSMUSG00000097640	Gm20033	1.12231	9.57548e-05	0.00171688
ENSMUSG00000027339	Rassf2	-1.24403	9.67605e-05	0.00173295
ENSMUSG00000004360	9330159F19Rik	-0.420155	9.81724e-05	0.00175626
ENSMUSG00000024064	Galnt14	-1.17116	9.97767e-05	0.00178295
ENSMUSG00000087143	A830082K12Rik	-0.553405	0.000100199	0.00178848
ENSMUSG00000115810	AC132863.2	-1.68409	0.000101617	0.00181176
ENSMUSG00000039191	Rbpj	-0.593283	0.00010319	0.00183773
ENSMUSG00000033615	Cplx1	0.530568	0.000104001	0.00185011
ENSMUSG00000028995	Fam126a	1.03394	0.000104794	0.00186212
ENSMUSG00000059203	Il1rapl2	-0.626603	0.000104924	0.00186235
ENSMUSG00000037020	Wdr62	2.01543	0.000105532	0.00187105
ENSMUSG00000024074	Crim1	-0.678662	0.00010641	0.0018845
ENSMUSG00000037437	Adam32	0.851413	0.000106909	0.00189123
ENSMUSG00000029822	Osbpl3	-0.684587	0.000108438	0.00191614
ENSMUSG00000033909	Usp36	0.623325	0.000108683	0.00191834
ENSMUSG00000044229	Nxpe4	-0.782946	0.000109568	0.00193181
ENSMUSG00000032939	Nup93	0.515942	0.000110972	0.00195248
ENSMUSG00000074505	Fat3	-0.55227	0.000110986	0.00195248
ENSMUSG00000048440	Cyp4f16	1.63755	0.000111613	0.00196132
ENSMUSG00000029392	Rilpl1	-0.78971	0.000113053	0.00198442
ENSMUSG00000070564	Ntn5	-1.17312	0.000115063	0.00201747
ENSMUSG00000025898	Cwf19l2	0.703301	0.000116113	0.00203364
ENSMUSG00000027956	Tmem144	1.21496	0.000117118	0.00204898
ENSMUSG00000019960	Dusp6	-1.22227	0.000118277	0.00206697
ENSMUSG00000025422	Agap2	-0.432269	0.000118654	0.00206901
ENSMUSG00000063888	Rpl7l1	0.82193	0.000118605	0.00206901
ENSMUSG00000046314	Stxbp6	-0.739519	0.000121194	0.00211098
ENSMUSG00000034687	Fras1	-0.491936	0.000123684	0.002152
ENSMUSG00000066057	Gm1976	-0.527649	0.000124466	0.00216323
ENSMUSG00000021130	Galnt16	1.11299	0.00012629	0.00218686
ENSMUSG00000024143	Rhoq	0.763463	0.000126207	0.00218686
ENSMUSG00000028111	Ctsk	1.23964	0.000126377	0.00218686
ENSMUSG00000033379	Atp6v0b	0.357665	0.000126087	0.00218686
ENSMUSG00000087292	Gm13832	-1.66637	0.000128383	0.00221915
ENSMUSG00000041014	Nrg3	-0.318158	0.000129413	0.00223453
ENSMUSG00000035498	Cdcp1	-2.60738	0.000129566	0.00223474
ENSMUSG00000000295	Hddc2	0.972844	0.000130737	0.00225248
ENSMUSG00000032422	Snx14	-0.534064	0.00013093	0.00225336
ENSMUSG00000039621	Prex1	-0.839906	0.000131093	0.00225372
ENSMUSG00000032370	Lactb	-0.526407	0.000132543	0.00227619
ENSMUSG00000006411	Nectin4	1.47197	0.000134234	0.00230157
ENSMUSG00000040612	Ildr2	-0.596091	0.000134312	0.00230157
ENSMUSG00000032547	Ryk	0.394531	0.000138824	0.00237633
ENSMUSG00000021065	Fut8	-0.425983	0.000139289	0.00238171
ENSMUSG00000033644	Piwil2	1.20087	0.000140282	0.00239612
ENSMUSG00000034295	Fhod3	-0.38153	0.000140861	0.00240342
ENSMUSG00000093528	Nrg3os	-0.570442	0.000141807	0.00241697
ENSMUSG00000085526	Gm16083	0.959121	0.000142427	0.00242493
ENSMUSG00000029055	Plch2	-0.516574	0.000142754	0.00242788
ENSMUSG00000038630	Zkscan16	-0.944395	0.000143403	0.00243631
ENSMUSG00000047085	Lrrc4b	0.456061	0.000145568	0.00247046
ENSMUSG00000110554	Gm35256	1.12436	0.000146093	0.00247671
ENSMUSG00000010914	Pdhx	0.739332	0.000146516	0.00248123
ENSMUSG00000106799	Gm20756	-1.89547	0.000146727	0.00248215
ENSMUSG00000118067		-2.34737	0.000147565	0.00249368
ENSMUSG00000034006	Pqlc1	0.827171	0.000147847	0.00249578
ENSMUSG00000030209	Grin2b	-0.346197	0.000148031	0.00249623
ENSMUSG00000017288	Vps53	0.496077	0.000148284	0.00249785
ENSMUSG00000042834	Nrep	-1.21605	0.000148926	0.00250601
ENSMUSG00000037243	Zfp692	-0.526558	0.000149247	0.00250609
ENSMUSG00000049299	Trappc1	-1.27831	0.000149102	0.00250609
ENSMUSG00000074235	Gm10649	0.631527	0.000151049	0.00253367
ENSMUSG00000027263	Tubgcp4	-0.484784	0.000152315	0.00255043
ENSMUSG00000110559	Gm26843	1.03981	0.00015237	0.00255043
ENSMUSG00000037855	Zfp365	-0.849356	0.000153624	0.00256061
ENSMUSG00000041696	Rasl12	2.09777	0.000153492	0.00256061
ENSMUSG00000050192	Eif5a2	1.23349	0.000153441	0.00256061
ENSMUSG00000062078	Qk	-0.589149	0.000153303	0.00256061
ENSMUSG00000031642	Sh3rf1	-0.623958	0.000155828	0.00259462
ENSMUSG00000039660	Spout1	0.889897	0.000156683	0.00260612
ENSMUSG00000023277	Twf2	-0.602662	0.000159369	0.00264525
ENSMUSG00000032193	Ldlr	-1.24972	0.000159234	0.00264525
ENSMUSG00000087115	Pcsk2os2	-1.03497	0.000160303	0.00265799
ENSMUSG00000038406	Scaf1	0.538498	0.000162183	0.00268634
ENSMUSG00000069835	Sat2	0.843599	0.000162563	0.00268983
ENSMUSG00000108297	Gm44167	-0.674953	0.000163026	0.00269469
ENSMUSG00000028793	Rnf19b	-0.602753	0.000164185	0.00271101
ENSMUSG00000039519	Cyp7b1	0.467839	0.000165812	0.00273504
ENSMUSG00000073077	Gm7173	1.04096	0.000166188	0.00273839
ENSMUSG00000015671	Psma2	0.455688	0.00017037	0.00280438
ENSMUSG00000087475	4933406I18Rik	-0.405455	0.000170672	0.00280644
ENSMUSG00000039768	Dnajc11	0.438035	0.000170991	0.00280878
ENSMUSG00000048285	Frmd6	-0.631805	0.000172152	0.00282493
ENSMUSG00000035486	Plk5	-1.82298	0.000172701	0.00283101
ENSMUSG00000030226	Lmo3	-0.872155	0.000174009	0.00284952
ENSMUSG00000030323	Ift122	-0.702533	0.000174689	0.00285769
ENSMUSG00000002007	Srpk3	-1.404	0.000175231	0.0028636
ENSMUSG00000022370	Mrpl13	0.670064	0.00017722	0.00289313
ENSMUSG00000028476	Reck	0.955295	0.000177463	0.00289412
ENSMUSG00000033355	Rtp4	-1.241	0.000178518	0.00290834
ENSMUSG00000015597	Zfp318	-0.455116	0.000179983	0.0029292
ENSMUSG00000032782	Cntrob	-0.657425	0.000181267	0.00294708
ENSMUSG00000042388	Dlgap3	-0.506407	0.000181525	0.00294825
ENSMUSG00000066595	Flvcr1	0.462809	0.000184389	0.0029917
ENSMUSG00000019891	Dcbld1	0.820777	0.000186397	0.00302052
ENSMUSG00000033855	Ston1	2.49209	0.000186546	0.00302052
ENSMUSG00000027634	Ndrg3	-0.340421	0.000186965	0.00302422
ENSMUSG00000051242	Pcdhb9	1.07687	0.000188137	0.00304008
ENSMUSG00000041420	Meis3	0.524673	0.000189264	0.00305518
ENSMUSG00000021275	Tecpr2	-0.381469	0.000190281	0.00306588
ENSMUSG00000037239	Spred3	-0.873244	0.000190313	0.00306588
ENSMUSG00000010086	Rnf112	-0.489058	0.000192028	0.00309037
ENSMUSG00000001467	Cyp51	-0.600636	0.000192497	0.00309165
ENSMUSG00000010936	Vac14	0.799613	0.000192419	0.00309165
ENSMUSG00000003166	Dgcr2	0.582414	0.000192825	0.00309378
ENSMUSG00000020990	Cdkl1	-0.543047	0.000193214	0.00309689
ENSMUSG00000037172	E330009J07Rik	-0.398559	0.00019342	0.00309707
ENSMUSG00000093593	Gm20683	-0.812152	0.00019415	0.00310562
ENSMUSG00000058656	Samd12	-0.795384	0.00019495	0.00311527
ENSMUSG00000063065	Mapk3	1.41997	0.000198026	0.00316125
ENSMUSG00000025813	Homer2	-0.528684	0.000198845	0.00317112
ENSMUSG00000016150	Tenm1	-0.487438	0.00020079	0.00319894
ENSMUSG00000057606	Colq	-3.83273	0.00020663	0.00328867
ENSMUSG00000038372	Gmds	0.370665	0.000209633	0.00333312
ENSMUSG00000034993	Vat1	1.93118	0.000210226	0.0033392
ENSMUSG00000049420	Tmem200a	-0.920125	0.000211375	0.0033541
ENSMUSG00000055026	Gabrg3	-0.520493	0.000211883	0.00335879
ENSMUSG00000026589	Sec16b	-1.23008	0.000212982	0.00337285
ENSMUSG00000028370	Pappa	-2.01841	0.000213398	0.00337607
ENSMUSG00000057265	Bbof1	-0.496605	0.00021387	0.00338016
ENSMUSG00000026458	Ppfia4	0.55394	0.000214207	0.00338213
ENSMUSG00000030020	Prickle2	-0.349157	0.000215942	0.00340612
ENSMUSG00000025855	Prkar1b	-0.473296	0.000216354	0.00340923
ENSMUSG00000022587	Ly6e	-0.699084	0.000217191	0.00341772
ENSMUSG00000093436	Gm20646	-0.563939	0.000217323	0.00341772
ENSMUSG00000000278	Scpep1	0.587007	0.000218774	0.00343713
ENSMUSG00000025408	Ddit3	1.72558	0.000219938	0.00345201
ENSMUSG00000037860	Aim2	0.798787	0.00022099	0.00346509
ENSMUSG00000021259	Cyp46a1	-0.462712	0.000221497	0.0034696
ENSMUSG00000097596	Gm26673	-0.964474	0.000222189	0.00347701
ENSMUSG00000040040	Ift88	-0.33355	0.000223413	0.00349273
ENSMUSG00000041164	Zmiz2	0.457227	0.000224668	0.00350889
ENSMUSG00000054640	Slc8a1	-0.328809	0.000224917	0.00350933
ENSMUSG00000003808	Farsa	0.62694	0.000225292	0.00351173
ENSMUSG00000040818	Dennd6a	-0.345951	0.000225798	0.00351616
ENSMUSG00000057193	Slc44a2	0.632102	0.000227732	0.00354279
ENSMUSG00000021730	Hcn1	-0.529861	0.000228658	0.00355372
ENSMUSG00000032017	Grik4	0.975297	0.000229372	0.00356132
ENSMUSG00000034758	Tle6	-1.36535	0.000230116	0.00356938
ENSMUSG00000071679	Rtl4	-0.39565	0.000230897	0.003578
ENSMUSG00000056880	Gadl1	-2.6758	0.000232733	0.00360293
ENSMUSG00000031684	Slc10a7	0.379474	0.000234279	0.00362333
ENSMUSG00000056665	Them6	1.02317	0.000236118	0.00364822
ENSMUSG00000018848	Rars	0.556157	0.000238169	0.00366918
ENSMUSG00000041372	B4galnt3	-1.41863	0.000237889	0.00366918
ENSMUSG00000070000	Fcho1	-0.512989	0.000237982	0.00366918
ENSMUSG00000043398	Gpr135	0.816873	0.000240966	0.00370868
ENSMUSG00000031627	Irf2	-0.648222	0.000243592	0.00374546
ENSMUSG00000026142	Rhbdd1	0.804716	0.000245676	0.00377384
ENSMUSG00000026247	Ecel1	3.83332	0.000247658	0.00380062
ENSMUSG00000057541	Pus7	0.421431	0.000249356	0.00382298
ENSMUSG00000027774	Gfm1	0.499719	0.000249716	0.0038248
ENSMUSG00000049387	Cox7b2	0.841702	0.000250602	0.00383468
ENSMUSG00000113047	Gm47469	1.35998	0.000251311	0.00384181
ENSMUSG00000030657	Xylt1	-0.539993	0.000252353	0.00385032
ENSMUSG00000034151	Zbbx	-2.02335	0.000252242	0.00385032
ENSMUSG00000003279	Dlgap1	-0.216839	0.000255375	0.00389269
ENSMUSG00000066838	Zfp772	-1.00366	0.000256134	0.00390051
ENSMUSG00000029088	Kcnip4	-0.41092	0.000257773	0.0039217
ENSMUSG00000020303	Stc2	4.35347	0.000258482	0.00392873
ENSMUSG00000089710	Gm15810	-0.798811	0.000262661	0.00398842
ENSMUSG00000004110	Cacna1e	-0.341344	0.000262945	0.00398891
ENSMUSG00000024137	E4f1	-0.517911	0.000264835	0.00401375
ENSMUSG00000033161	Atp1a1	-0.607836	0.00026568	0.00402042
ENSMUSG00000086316	Nbdy	0.82031	0.000265782	0.00402042
ENSMUSG00000038807	Rap1gap2	-0.463409	0.000266171	0.00402248
ENSMUSG00000037685	Atp8a1	-0.35938	0.000272026	0.00410705
ENSMUSG00000024511	Rab27b	-0.816689	0.000273813	0.0041301
ENSMUSG00000036452	Arhgap26	-0.509728	0.000275641	0.00415373
ENSMUSG00000020593	Lpin1	0.649699	0.000277107	0.0041679
ENSMUSG00000047417	Rexo1	0.807574	0.000276858	0.0041679
ENSMUSG00000021200	Asb2	1.41849	0.000277862	0.0041753
ENSMUSG00000045087	S1pr5	-2.80634	0.000278227	0.00417683
ENSMUSG00000073968	Trim68	-1.53385	0.000279932	0.00419845
ENSMUSG00000022971	Ifnar2	0.762527	0.000282955	0.00421063
ENSMUSG00000023938	Aars2	0.724857	0.000283132	0.00421063
ENSMUSG00000024079	Eif2ak2	1.17197	0.000283045	0.00421063
ENSMUSG00000025132	Arhgdia	0.795947	0.000282886	0.00421063
ENSMUSG00000027457	Snph	0.331846	0.000282136	0.00421063
ENSMUSG00000028960	Ube4b	0.353736	0.000282458	0.00421063
ENSMUSG00000040270	Bach2	-0.787332	0.000281698	0.00421063
ENSMUSG00000068876	Cgn	1.2093	0.000282705	0.00421063
ENSMUSG00000100417	Gm28578	-1.40746	0.000282853	0.00421063
ENSMUSG00000062729	Ppox	-0.779058	0.000283451	0.00421143
ENSMUSG00000044017	Adgrd1	-1.03578	0.000284553	0.00422384
ENSMUSG00000051451	Crebzf	-0.413346	0.000285567	0.00423493
ENSMUSG00000072966	Gprasp2	0.540324	0.000289899	0.00429515
ENSMUSG00000114575	Gm47814	0.887943	0.00029169	0.00431767
ENSMUSG00000032908	Sgpp2	-0.758279	0.00029242	0.00432376
ENSMUSG00000033998	Kcnk1	-0.599566	0.000292646	0.00432376
ENSMUSG00000038280	Ostm1	0.516589	0.000293297	0.00432934
ENSMUSG00000050840	Cdh20	-0.300282	0.000294795	0.00434741
ENSMUSG00000026220	Slc16a14	0.83389	0.000295791	0.00435804
ENSMUSG00000038252	Ncapd2	0.625585	0.000296936	0.00437086
ENSMUSG00000026620	Mark1	-0.31432	0.00030059	0.00442053
ENSMUSG00000027977	Ndst3	-0.725612	0.000301487	0.00442962
ENSMUSG00000022019	Tdrd3	0.505138	0.000302469	0.00443994
ENSMUSG00000034994	Eef2	0.515161	0.000305373	0.00447843
ENSMUSG00000048142	Nat8l	0.643441	0.000310658	0.00454754
ENSMUSG00000070345	Hsf5	0.616864	0.00031039	0.00454754
ENSMUSG00000003872	Lin7b	-0.598971	0.000316959	0.00463293
ENSMUSG00000011658	Fuz	-1.56954	0.000317556	0.00463293
ENSMUSG00000022788	Fgd4	0.484977	0.000317952	0.00463293
ENSMUSG00000026000	Lancl1	0.407671	0.000317673	0.00463293
ENSMUSG00000057396	Zfp759	-1.53535	0.000317314	0.00463293
ENSMUSG00000068114	Ccdc134	-0.74629	0.000321209	0.00467609
ENSMUSG00000024104	Washc2	0.357127	0.000321916	0.0046778
ENSMUSG00000024534	Sncaip	-1.34386	0.000321885	0.0046778
ENSMUSG00000116858		0.35661	0.000323268	0.00469315
ENSMUSG00000077472	Gm24791	-1.28684	0.00032718	0.00474561
ENSMUSG00000021282	Eif5	0.549101	0.000328481	0.00475578
ENSMUSG00000092492	B230208B08Rik	-0.715621	0.000328209	0.00475578
ENSMUSG00000020836	Coro6	-0.686632	0.000330172	0.00476289
ENSMUSG00000044018	Mrpl50	1.00191	0.00032976	0.00476289
ENSMUSG00000098754	Prn	1.63821	0.000329644	0.00476289
ENSMUSG00000109853	Gm33045	-1.14453	0.000330152	0.00476289
ENSMUSG00000059481	Plg	2.00673	0.000330588	0.00476455
ENSMUSG00000028894	Inpp5b	0.50722	0.000331181	0.00476877
ENSMUSG00000098739	Gm27151	-2.80699	0.000333129	0.00479247
ENSMUSG00000022375	Lrrc6	-0.589254	0.000334393	0.00480629
ENSMUSG00000004356	Utp20	0.450615	0.000335066	0.00481135
ENSMUSG00000029415	Sdad1	0.597519	0.000335351	0.00481135
ENSMUSG00000052395	Rft1	0.601073	0.000337613	0.00483942
ENSMUSG00000020262	Adarb1	-0.389832	0.000338434	0.00484682
ENSMUSG00000085885	Gm11906	0.585445	0.00033992	0.00486371
ENSMUSG00000041506	Rrp9	0.775426	0.000340738	0.00486664
ENSMUSG00000072844	G530011O06Rik	-1.5742	0.000340518	0.00486664
ENSMUSG00000028452	Vcp	0.493219	0.000341173	0.00486846
ENSMUSG00000020741	Cluh	0.488651	0.000341642	0.00487078
ENSMUSG00000042659	Arrdc4	1.01198	0.000342213	0.00487454
ENSMUSG00000025576	Rbfox3	-0.410715	0.000343237	0.00488474
ENSMUSG00000071267	Zfp942	-0.7336	0.000344934	0.00490449
ENSMUSG00000035067	Xkr6	-0.512259	0.000346087	0.00490769
ENSMUSG00000052616	Terb1	0.827562	0.000346066	0.00490769
ENSMUSG00000113099	Gm34016	-2.41404	0.00034553	0.00490769
ENSMUSG00000024065	Ehd3	0.528739	0.000348978	0.00493985
ENSMUSG00000039195	1110008P14Rik	-1.11719	0.00034897	0.00493985
ENSMUSG00000070639	Lrrc8b	-0.302882	0.000350502	0.004957
ENSMUSG00000025239	Limd1	1.00544	0.000358368	0.00506375
ENSMUSG00000001674	Ddx18	0.73037	0.00035966	0.00507747
ENSMUSG00000051674	Dcun1d4	0.649187	0.000365621	0.00515705
ENSMUSG00000085456	Gm15398	-0.928892	0.000370726	0.0052244
ENSMUSG00000039579	Grin3a	-0.977948	0.000373014	0.00525199
ENSMUSG00000054237	Fra10ac1	-0.573403	0.000374257	0.00526481
ENSMUSG00000030265	Kras	0.706862	0.000375418	0.00527647
ENSMUSG00000026879	Gsn	0.891441	0.000378314	0.00531246
ENSMUSG00000036545	Adamts2	1.31227	0.000379335	0.00531739
ENSMUSG00000085492	Trmt61b	0.847526	0.00037908	0.00531739
ENSMUSG00000109958	Gm32786	-0.976814	0.000379815	0.00531942
ENSMUSG00000052372	Il1rapl1	-0.271062	0.000383504	0.00536636
ENSMUSG00000050711	Scg2	-0.609942	0.000384506	0.00537563
ENSMUSG00000068744	Psrc1	-0.839774	0.000385413	0.00538357
ENSMUSG00000031310	Zmym3	0.425083	0.000390156	0.00544503
ENSMUSG00000029130	Rnf32	-0.580955	0.000390732	0.00544828
ENSMUSG00000031502	Col4a1	0.641601	0.000391827	0.00545395
ENSMUSG00000059475	Zfp426	-0.563018	0.000391525	0.00545395
ENSMUSG00000036264	Fstl4	-0.53989	0.000392651	0.00546064
ENSMUSG00000025860	Xiap	-0.45222	0.000395243	0.00549004
ENSMUSG00000041992	Rapgef5	-0.253437	0.000395457	0.00549004
ENSMUSG00000038859	Baiap2l1	1.9048	0.000396499	0.0054997
ENSMUSG00000029634	Rnf6	0.608839	0.000399882	0.00554177
ENSMUSG00000021819	Zswim8	0.46022	0.000402033	0.00556671
ENSMUSG00000026721	Rabgap1l	-0.263857	0.000403495	0.0055821
ENSMUSG00000041135	Ripk2	-0.503557	0.000404009	0.00558433
ENSMUSG00000022241	Tars	0.767655	0.000404454	0.00558561
ENSMUSG00000031700	Gpt2	0.781479	0.000407462	0.00562227
ENSMUSG00000021947	Cryl1	0.553972	0.000411647	0.00567015
ENSMUSG00000030287	Itpr2	0.782462	0.000411528	0.00567015
ENSMUSG00000097305	Gm17276	-0.541915	0.00041307	0.00568482
ENSMUSG00000049439	Cyp20a1	0.580807	0.000413786	0.00568973
ENSMUSG00000018446	C1qbp	0.815574	0.000414337	0.00569239
ENSMUSG00000038119	Cdon	-0.52498	0.000418557	0.00574483
ENSMUSG00000038578	Susd1	-0.489998	0.000418879	0.00574483
ENSMUSG00000064043	Trerf1	-0.353302	0.000420022	0.00575554
ENSMUSG00000041058	Wwp1	0.469563	0.000420963	0.00576345
ENSMUSG00000048332	Lhfp	-0.440686	0.000422423	0.00577846
ENSMUSG00000000126	Wnt9a	-1.16235	0.000422968	0.00578093
ENSMUSG00000020412	Ascc2	0.431676	0.00042548	0.00581025
ENSMUSG00000104969	Gm43445	-0.575713	0.000426914	0.00582483
ENSMUSG00000005667	Mthfd2	1.4419	0.000430211	0.00585973
ENSMUSG00000020088	Sar1a	0.506019	0.000430067	0.00585973
ENSMUSG00000000167	Pih1d2	-1.462	0.000432289	0.00588298
ENSMUSG00000028948	Nol9	0.761702	0.000433716	0.00589735
ENSMUSG00000097156	Gm3764	-0.63384	0.000437438	0.00594287
ENSMUSG00000030805	Stx4a	-0.726243	0.000444309	0.00603105
ENSMUSG00000047021	Cfap65	-0.76662	0.000447139	0.00606427
ENSMUSG00000030008	Pradc1	-0.967484	0.000447673	0.00606633
ENSMUSG00000063142	Kcnma1	-0.352682	0.000449955	0.00609205
ENSMUSG00000032415	Ube2cbp	0.733581	0.000451191	0.00610358
ENSMUSG00000023915	Tnfrsf21	0.466651	0.000451771	0.00610622
ENSMUSG00000000555	Itga5	3.75003	0.000452959	0.00611388
ENSMUSG00000111657	Gm31592	-1.8557	0.000453108	0.00611388
ENSMUSG00000047037	Nipa1	-0.469043	0.000453815	0.00611822
ENSMUSG00000030187	Klra2	1.72164	0.000457488	0.00615247
ENSMUSG00000030792	Dkkl1	-0.747853	0.000456945	0.00615247
ENSMUSG00000032399	Rpl4	0.636019	0.000457519	0.00615247
ENSMUSG00000024392	Bag6	0.47777	0.000459712	0.00617615
ENSMUSG00000038780	Smurf1	-0.428891	0.000460058	0.00617615
ENSMUSG00000052783	Grk4	-0.816253	0.00046052	0.00617712
ENSMUSG00000042476	Abcb4	0.993431	0.000464145	0.00621809
ENSMUSG00000045983	Eif4g1	0.336379	0.000464358	0.00621809
ENSMUSG00000017999	Ddx27	0.519915	0.000467665	0.0062547
ENSMUSG00000031422	Morf4l2	0.49933	0.000467881	0.0062547
ENSMUSG00000073643	Wdfy1	0.544376	0.000469679	0.00627345
ENSMUSG00000049571	Cfap46	-0.881716	0.000471213	0.00628865
ENSMUSG00000074656	Eif2s2	0.506997	0.000473032	0.00630762
ENSMUSG00000032562	Gnai2	0.637701	0.000475998	0.00634184
ENSMUSG00000016933	Plcg1	-0.391404	0.000477847	0.00636113
ENSMUSG00000020701	Tmem132e	-1.82927	0.000479348	0.00637577
ENSMUSG00000036964	Trim17	0.809579	0.000481008	0.00639249
ENSMUSG00000026333	Gin1	-0.59202	0.000482832	0.00641136
ENSMUSG00000038296	Galnt18	-0.537744	0.000484097	0.00642278
ENSMUSG00000007892	Rplp1	1.36431	0.000484949	0.00642465
ENSMUSG00000067285	Gm16223	-1.31224	0.000485047	0.00642465
ENSMUSG00000106741	4930513D17Rik	1.35456	0.00048841	0.0064638
ENSMUSG00000029131	Dnajb6	0.370446	0.000489731	0.00647587
ENSMUSG00000009995	Taz	0.391098	0.000493837	0.00652473
ENSMUSG00000026987	Baz2b	-0.258298	0.000499321	0.00658839
ENSMUSG00000069132	Nxph2	-2.35067	0.000499485	0.00658839
ENSMUSG00000003382	Etv3	0.550301	0.000505117	0.00665714
ENSMUSG00000036693	Nop14	0.670269	0.000508132	0.00669132
ENSMUSG00000057899	Adgrf2	-0.844449	0.000509571	0.00670471
ENSMUSG00000019889	Ptprk	-0.318882	0.000510333	0.00670794
ENSMUSG00000030884	Uqcrc2	0.463782	0.000510663	0.00670794
ENSMUSG00000006732	Mettl1	0.939508	0.000512481	0.00672626
ENSMUSG00000114483	AC168059.1	2.59543	0.000515586	0.00676142
ENSMUSG00000019188	H13	0.434356	0.00051757	0.00678183
ENSMUSG00000049313	Sorl1	-0.529065	0.000519123	0.00679657
ENSMUSG00000022191	Drosha	0.344392	0.000520645	0.00681088
ENSMUSG00000023186	Vwa5a	0.910379	0.000521701	0.00681825
ENSMUSG00000045102	Poln	0.846785	0.000522068	0.00681825
ENSMUSG00000074923	Pak6	0.65055	0.000524149	0.0068398
ENSMUSG00000027895	Kcnc4	-0.803137	0.000525239	0.00684839
ENSMUSG00000064080	Fbln2	1.14352	0.000527648	0.00687415
ENSMUSG00000035683	Melk	1.42395	0.000529332	0.00689044
ENSMUSG00000029602	Rasal1	-0.916479	0.000530222	0.00689636
ENSMUSG00000023963	Cyp39a1	-1.2027	0.000531941	0.00691306
ENSMUSG00000038352	Arl5c	2.38506	0.000532541	0.00691519
ENSMUSG00000006699	Cdc42	0.297189	0.000535546	0.00694852
ENSMUSG00000016356	Col20a1	-1.05014	0.000536645	0.0069571
ENSMUSG00000087011	Gm12930	-1.46611	0.000541287	0.00700582
ENSMUSG00000113183	Gm47664	-0.745693	0.000540855	0.00700582
ENSMUSG00000075701	Selenos	0.825543	0.000543538	0.00702701
ENSMUSG00000097276	4930525G20Rik	-1.22109	0.00054381	0.00702701
ENSMUSG00000032609	Klhdc8b	-0.976403	0.000544441	0.00702945
ENSMUSG00000029049	Morn1	0.591822	0.000547773	0.00706672
ENSMUSG00000000416	Cttnbp2	-0.320862	0.00055252	0.00712216
ENSMUSG00000087518	Gm13561	-1.0481	0.000553231	0.00712555
ENSMUSG00000114695	Gm48648	2.24457	0.000558213	0.00718388
ENSMUSG00000029559	2210016L21Rik	0.508592	0.000560415	0.00720637
ENSMUSG00000027502	Rtf2	0.715142	0.000563814	0.00724421
ENSMUSG00000032532	Cck	-0.549378	0.000567849	0.00729015
ENSMUSG00000021745	Ptprg	-0.426432	0.00056909	0.00730018
ENSMUSG00000000600	Krit1	-0.291314	0.000570366	0.00730474
ENSMUSG00000028837	Psmb2	0.473402	0.00057023	0.00730474
ENSMUSG00000022186	Oxct1	0.560647	0.000571072	0.00730788
ENSMUSG00000064210	Ano6	0.600668	0.000575003	0.00735225
ENSMUSG00000038910	Plcl2	-0.486982	0.000580845	0.00741722
ENSMUSG00000073418	C4b	2.08075	0.000581486	0.00741722
ENSMUSG00000110876	4933411E02Rik	-1.77118	0.000581346	0.00741722
ENSMUSG00000101640	Gm28376	0.796047	0.000586205	0.00747141
ENSMUSG00000024176	Sox8	-1.74083	0.000586867	0.00747385
ENSMUSG00000020116	Pno1	1.00003	0.000589562	0.00749267
ENSMUSG00000022935	Grik1	-1.51095	0.000589762	0.00749267
ENSMUSG00000030747	Dgat2	0.56878	0.000589665	0.00749267
ENSMUSG00000070419	Cyp3a57	4.00863	0.000590628	0.00749767
ENSMUSG00000022462	Slc38a2	0.424499	0.000593699	0.00753063
ENSMUSG00000039770	Ypel5	0.528107	0.000596188	0.00755616
ENSMUSG00000026626	Ppp2r5a	-0.342869	0.00059699	0.00756028
ENSMUSG00000099013	Gm27153	-1.63432	0.000598673	0.00757555
ENSMUSG00000087295	Gm3948	-3.47129	0.000599855	0.00758446
ENSMUSG00000059003	Grin2a	-0.384897	0.00060586	0.00765428
ENSMUSG00000019471	Cdc37	0.586747	0.000607434	0.00766807
ENSMUSG00000024789	Jak2	-0.521844	0.000610427	0.00769973
ENSMUSG00000026278	Bok	0.748368	0.000613469	0.00773144
ENSMUSG00000029571	Tmem106b	0.516195	0.000613916	0.00773144
ENSMUSG00000022269	2025-03-11	-0.404337	0.000618391	0.00777546
ENSMUSG00000044617	Zbtb39	1.14392	0.000618176	0.00777546
ENSMUSG00000097545	Mir124a-1hg	-0.562757	0.000620538	0.00779627
ENSMUSG00000028527	Ak4	-0.974097	0.000622587	0.00781583
ENSMUSG00000020326	Ccng1	-0.587589	0.000623167	0.00781692
ENSMUSG00000020057	Dram1	-0.705125	0.000623741	0.00781795
ENSMUSG00000089956	Gm16553	2.56501	0.000624884	0.00782609
ENSMUSG00000102331	Gm19938	-0.385163	0.000626617	0.00784161
ENSMUSG00000089941	Gm16168	-1.1119	0.000627172	0.00784237
ENSMUSG00000027447	Cst3	0.900575	0.000631424	0.00788932
ENSMUSG00000031604	Msmo1	-0.955586	0.000632657	0.00789666
ENSMUSG00000061702	Tmem91	-1.46468	0.000633006	0.00789666
ENSMUSG00000022507	1810013L24Rik	0.523179	0.000633976	0.00790254
ENSMUSG00000007812	Zfp655	0.757299	0.00063518	0.00791133
ENSMUSG00000112928	Gm47710	-1.28878	0.00063721	0.00793039
ENSMUSG00000025007	Aldh18a1	1.0045	0.000641078	0.00797227
ENSMUSG00000042428	Mgat3	0.387961	0.000645261	0.00801801
ENSMUSG00000005198	Polr2a	0.650573	0.000646258	0.00802412
ENSMUSG00000069744	Psmb3	0.969422	0.000652207	0.00809165
ENSMUSG00000046093	Hpcal4	-0.666279	0.000656401	0.00813732
ENSMUSG00000021715	Cwc27	0.564978	0.000657269	0.00814172
ENSMUSG00000042487	Leo1	0.762363	0.000661898	0.00819266
ENSMUSG00000049321	Zfp2	0.533358	0.00066339	0.00819915
ENSMUSG00000063428	Ddo	-0.881285	0.000663456	0.00819915
ENSMUSG00000027679	Dnajc19	-0.712631	0.000665848	0.00822232
ENSMUSG00000022781	Pak2	0.413388	0.000667326	0.00823416
ENSMUSG00000086212	Mkln1os	0.871056	0.000670491	0.00826679
ENSMUSG00000036499	Eea1	0.451932	0.000676827	0.00833842
ENSMUSG00000041235	Chd7	-0.854697	0.000678665	0.00835458
ENSMUSG00000034158	Lrrc58	0.638336	0.000680603	0.00837194
ENSMUSG00000021794	Glud1	0.482629	0.000685098	0.00842071
ENSMUSG00000055862	Izumo4	-0.665032	0.000690326	0.0084784
ENSMUSG00000024603	Dctn4	0.336818	0.000695432	0.0085345
ENSMUSG00000000197	Nalcn	-0.284547	0.000696105	0.00853616
ENSMUSG00000040928	S100pbp	-0.425834	0.000702518	0.00860816
ENSMUSG00000036112	Metap2	0.33101	0.000704928	0.00863102
ENSMUSG00000037624	Kcnk2	-0.49402	0.00070551	0.00863148
ENSMUSG00000041360	Pum3	0.597622	0.000710682	0.00868806
ENSMUSG00000029420	Rimbp2	-0.465119	0.000714003	0.00872194
ENSMUSG00000039809	Gabbr2	-0.36648	0.000727077	0.00887481
ENSMUSG00000022887	Masp1	-0.813746	0.000731014	0.00890916
ENSMUSG00000109890	AU023762	-1.25511	0.000730834	0.00890916
ENSMUSG00000030084	Plxna1	0.48397	0.000732432	0.00891959
ENSMUSG00000112941	Gm48623	-0.991086	0.000733993	0.00893175
ENSMUSG00000025810	Nrp1	-1.0588	0.000735218	0.0089398
ENSMUSG00000030500	Slc17a6	-0.793611	0.000737435	0.00895989
ENSMUSG00000033066	Gas7	-0.406801	0.000744773	0.00904213
ENSMUSG00000039826	Trub2	0.659454	0.000747116	0.00906364
ENSMUSG00000029245	Epha5	-0.417508	0.000754762	0.0091494
ENSMUSG00000048175	Asb8	0.503779	0.000757863	0.00917997
ENSMUSG00000000142	Axin2	-0.777237	0.00076193	0.0092222
ENSMUSG00000034042	Gpbp1l1	-0.404584	0.000763336	0.00923217
ENSMUSG00000030621	Me3	0.501194	0.000769268	0.00929684
ENSMUSG00000097277	2900076A07Rik	-0.836254	0.000771377	0.00931523
ENSMUSG00000042401	Crtac1	-0.471163	0.000773098	0.00932891
ENSMUSG00000032171	Pin1	0.921692	0.000775812	0.00935455
ENSMUSG00000040123	Zmym5	-0.411781	0.00077941	0.0093908
ENSMUSG00000031934	Panx1	-0.71456	0.000788798	0.00949669
ENSMUSG00000007646	Rad51c	-1.22943	0.000791117	0.00951019
ENSMUSG00000092090	Gm3294	-0.688926	0.000790987	0.00951019
ENSMUSG00000106396	Gm42902	-0.797119	0.000799636	0.00960532
ENSMUSG00000068151	A230006K03Rik	0.325045	0.000804182	0.00965262
ENSMUSG00000030498	Gas2	0.710225	0.000809008	0.00970321
ENSMUSG00000033793	Atp6v1h	0.414515	0.000813433	0.00974582
ENSMUSG00000058440	Nrf1	0.334879	0.00081379	0.00974582
ENSMUSG00000084873	C030047K22Rik	-0.973963	0.000815475	0.00975864
ENSMUSG00000034620	Tmem5	0.672444	0.000817514	0.00977201
ENSMUSG00000055320	Tead1	-0.501092	0.000817824	0.00977201
ENSMUSG00000030592	Ryr1	-0.946665	0.000824025	0.0098387
ENSMUSG00000027254	Map1a	0.803071	0.000825259	0.00984602
ENSMUSG00000086022	Rad51ap2	-0.675931	0.000826064	0.00984822
ENSMUSG00000079235	Ccdc13	-1.62499	0.000827091	0.00985306
ENSMUSG00000024078	Ttc27	0.508007	0.000830688	0.00988394
ENSMUSG00000060890	Arr3	-2.23624	0.000831236	0.00988394
ENSMUSG00000072812	Ahnak2	2.18732	0.000831551	0.00988394
ENSMUSG00000056608	Chd9	-0.426353	0.000835733	0.0099262
ENSMUSG00000058248	Kcnh1	-0.295002	0.000839111	0.00995887
ENSMUSG00000023019	Gpd1	-0.727767	0.000840702	0.0099703
ENSMUSG00000049148	Plcxd3	-0.504363	0.000841697	0.00997464
ENSMUSG00000025808	Ccdc7a	1.95176	0.000844281	0.0099978
ENSMUSG00000041775	Mapk1ip1	-0.484802	0.000847337	0.0100265
ENSMUSG00000028780	Sema3c	-1.18129	0.000848604	0.010034
ENSMUSG00000024528	Srfbp1	0.562125	0.000857938	0.0101368
ENSMUSG00000018583	G3bp1	0.493574	0.000860261	0.0101525
ENSMUSG00000114767	Gm46392	-1.5605	0.000860543	0.0101525
ENSMUSG00000027775	Mfsd1	0.569306	0.000864368	0.01019
ENSMUSG00000027646	Src	0.391258	0.00086566	0.0101977
ENSMUSG00000029466	Anapc7	0.687827	0.000870015	0.0102414
ENSMUSG00000039629	Strip2	1.15323	0.000875754	0.0103013
ENSMUSG00000025289	Prdx4	1.03642	0.000881148	0.0103494
ENSMUSG00000104786	Gm43573	-1.2888	0.000880556	0.0103494
ENSMUSG00000078627	2025-03-10	-1.11724	0.000887758	0.0104193
ENSMUSG00000113330	Gm34237	-0.754644	0.000894838	0.0104947
ENSMUSG00000021690	Jmy	0.417132	0.000897182	0.0105144
ENSMUSG00000048186	Bend7	-0.985993	0.000911095	0.0106696
ENSMUSG00000019838	Slc16a10	0.84372	0.000913711	0.0106923
ENSMUSG00000040462	Os9	0.408627	0.000915146	0.0107012
ENSMUSG00000028132	Tmem56	-0.457051	0.000917259	0.010718
ENSMUSG00000020604	Arsg	0.921605	0.000927084	0.0108248
ENSMUSG00000074736	Syndig1	-0.713088	0.00093714	0.0109342
ENSMUSG00000039637	Coro7	0.435335	0.000943299	0.010991
ENSMUSG00000046768	Rhoj	1.31988	0.000943388	0.010991
ENSMUSG00000086003	B230206L02Rik	-1.26207	0.000951866	0.0110816
ENSMUSG00000020840	Blmh	0.596453	0.000954166	0.0111002
ENSMUSG00000034157	Cipc	-0.501208	0.00095624	0.0111162
ENSMUSG00000034353	Ramp1	-0.926989	0.000959208	0.0111213
ENSMUSG00000074994	Qser1	0.409104	0.000959482	0.0111213
ENSMUSG00000078700	D030028A08Rik	0.972511	0.0009581	0.0111213
ENSMUSG00000108553	Gm38569	2.94359	0.000958611	0.0111213
ENSMUSG00000024558	Mapk4	-0.504747	0.000968824	0.0112214
ENSMUSG00000020492	Ska2	0.525878	0.000980244	0.0113206
ENSMUSG00000034551	Hdx	0.39647	0.000978823	0.0113206
ENSMUSG00000049421	Zfp260	0.506379	0.000979795	0.0113206
ENSMUSG00000071324	Armc2	-0.928627	0.000978209	0.0113206
ENSMUSG00000070601	Vmn2r84	-0.603152	0.000981651	0.0113286
ENSMUSG00000021493	Pdlim7	-0.368717	0.00098326	0.0113307
ENSMUSG00000030089	Slc41a3	1.18011	0.000983153	0.0113307
ENSMUSG00000029868	Trpv6	-1.83987	0.000989949	0.0113995
ENSMUSG00000029486	Mrpl1	0.631034	0.000994803	0.0114471
ENSMUSG00000024767	Otub1	0.728059	0.000996215	0.0114525
ENSMUSG00000060594	Layn	1.91144	0.000996716	0.0114525
ENSMUSG00000041708	Mpped1	-0.387931	0.000999585	0.0114771
ENSMUSG00000060988	Galnt13	-0.45915	0.00100056	0.01148
ENSMUSG00000028982	Slc25a33	0.706717	0.00100831	0.0115606
ENSMUSG00000033965	Slc16a2	-0.527168	0.00100936	0.0115643
ENSMUSG00000025321	Itgb8	-0.732816	0.00101582	0.0116299
ENSMUSG00000026374	Tsn	0.361265	0.00102289	0.0117024
ENSMUSG00000032038	St3gal4	1.00177	0.00102455	0.0117129
ENSMUSG00000003271	Sult2b1	-1.299	0.0010292	0.0117576
ENSMUSG00000055010	A830031A19Rik	-0.875528	0.00103668	0.0118346
ENSMUSG00000027298	Tyro3	-0.600291	0.00103824	0.0118438
ENSMUSG00000030279	C2cd5	-0.387119	0.00104078	0.0118642
ENSMUSG00000045761	Togaram2	1.51891	0.00104203	0.01187
ENSMUSG00000027185	Nat10	0.653967	0.00104428	0.0118871
ENSMUSG00000109378	U2af1l4	-1.18088	0.00104681	0.0119074
ENSMUSG00000117521		-1.42099	0.0010505	0.0119408
ENSMUSG00000029432	Nipsnap2	0.608348	0.0010542	0.0119486
ENSMUSG00000038481	Cdk19	-0.362417	0.00105412	0.0119486
ENSMUSG00000040296	Ddx58	1.13626	0.00105365	0.0119486
ENSMUSG00000102018	K230010J24Rik	-1.30011	0.00105413	0.0119486
ENSMUSG00000007476	Lrrc8a	0.819253	0.00105713	0.0119732
ENSMUSG00000029234	Tmem165	0.558847	0.00105946	0.0119911
ENSMUSG00000028124	Gclm	0.463498	0.00106473	0.0120336
ENSMUSG00000114014	Gm48350	-1.62391	0.00106401	0.0120336
ENSMUSG00000026234	Ncl	0.570243	0.00106947	0.0120786
ENSMUSG00000041355	Ssr2	0.789737	0.0010725	0.0121041
ENSMUSG00000031559	4930555F03Rik	-2.77671	0.0010772	0.0121486
ENSMUSG00000018865	Sult4a1	-0.410109	0.00108388	0.0122152
ENSMUSG00000020895	Tmem107	-1.67496	0.00110462	0.0124396
ENSMUSG00000046873	Mbtps2	0.545093	0.00110536	0.0124396
ENSMUSG00000002083	Bbc3	1.08306	0.00110862	0.0124674
ENSMUSG00000003363	Pld3	0.525097	0.00111057	0.0124717
ENSMUSG00000053137	Mapk11	-0.646743	0.00111057	0.0124717
ENSMUSG00000041794	Myrip	-0.352601	0.00111409	0.0125024
ENSMUSG00000063239	Grm4	-0.885783	0.00111903	0.0125489
ENSMUSG00000041343	Ankrd42	-0.479756	0.00113147	0.0126795
ENSMUSG00000020176	Grb10	0.473186	0.0011355	0.0127157
ENSMUSG00000025468	Caly	-0.649958	0.00114447	0.0128071
ENSMUSG00000014602	Kif1a	0.26662	0.00114688	0.012825
ENSMUSG00000068739	Sars	0.588663	0.00114823	0.0128311
ENSMUSG00000069495	Epc2	-0.307233	0.00115128	0.0128561
ENSMUSG00000043461	Sptssb	-1.03894	0.00115354	0.0128723
ENSMUSG00000027984	Hadh	1.30164	0.00115503	0.0128798
ENSMUSG00000087620	5330434G04Rik	0.63153	0.00116257	0.0129548
ENSMUSG00000047773	Ankfn1	-0.832336	0.00116355	0.0129567
ENSMUSG00000017724	Etv4	-2.25776	0.00116502	0.0129639
ENSMUSG00000021595	Nsun2	-0.453761	0.00116842	0.0129926
ENSMUSG00000031683	Lsm6	0.900181	0.00117097	0.0130119
ENSMUSG00000001082	Mfsd10	0.491165	0.00117338	0.0130295
ENSMUSG00000039943	Plcb4	-0.485069	0.00117572	0.0130373
ENSMUSG00000107008	Gm2762	0.755098	0.0011753	0.0130373
ENSMUSG00000089214	Mir1931	-0.773011	0.00118137	0.0130907
ENSMUSG00000085527	Gm15535	-1.33064	0.00118409	0.0131118
ENSMUSG00000060787	Olfr464	-3.02522	0.00118759	0.0131414
ENSMUSG00000068122	Agtr2	1.9357	0.00119723	0.0132388
ENSMUSG00000033423	Eri3	0.378959	0.00119838	0.0132423
ENSMUSG00000026463	Atp2b4	-0.786519	0.00120799	0.0133352
ENSMUSG00000059659	Gm10069	0.867747	0.00120931	0.0133352
ENSMUSG00000115355	AC161537.1	1.59469	0.00120871	0.0133352
ENSMUSG00000084950	Gm5577	-0.470842	0.00121403	0.0133779
ENSMUSG00000070697	Utp3	0.894664	0.00121638	0.0133945
ENSMUSG00000053931	Cnn3	0.9209	0.00121919	0.0134162
ENSMUSG00000030302	Atp2b2	-0.481445	0.00122479	0.0134684
ENSMUSG00000041733	Coq5	0.679993	0.00122975	0.0135137
ENSMUSG00000005682	Pan2	-0.521844	0.00123062	0.0135138
ENSMUSG00000034278	Dnajc17	0.676566	0.00123902	0.0135966
ENSMUSG00000060487	Samd5	-1.02061	0.00124024	0.0136006
ENSMUSG00000074340	Ovgp1	0.952501	0.00124149	0.0136049
ENSMUSG00000017929	B4galt5	0.418379	0.00124798	0.0136666
ENSMUSG00000040957	Cables1	-0.408329	0.00125112	0.0136916
ENSMUSG00000034958	Atcay	0.4095	0.00125344	0.0137075
ENSMUSG00000001763	Tspan33	-0.609188	0.00125501	0.0137152
ENSMUSG00000018537	Pcgf2	-0.59202	0.00126146	0.0137521
ENSMUSG00000040269	Mrps28	0.478184	0.00126098	0.0137521
ENSMUSG00000053070	9230110C19Rik	0.57154	0.00126185	0.0137521
ENSMUSG00000062209	Erbb4	-0.790106	0.00125939	0.0137521
ENSMUSG00000029998	Pcyox1	0.508064	0.00127093	0.0138415
ENSMUSG00000016481	Cr1l	0.346341	0.00127688	0.0138967
ENSMUSG00000026883	Dab2ip	-0.511996	0.00127836	0.0139034
ENSMUSG00000089857	Zfp882	-1.16495	0.00128141	0.013927
ENSMUSG00000053199	Arhgap20	-0.280912	0.00129026	0.0140136
ENSMUSG00000053774	Ubxn7	0.40259	0.00129689	0.0140759
ENSMUSG00000117284		0.53266	0.00129831	0.0140818
ENSMUSG00000085125	Gm16070	-0.69517	0.00129932	0.0140831
ENSMUSG00000087083	Gm15083	-1.01452	0.00130154	0.0140975
ENSMUSG00000023044	Csad	-0.625629	0.00130348	0.0141089
ENSMUSG00000002688	Prkd1	-0.484498	0.00130848	0.0141533
ENSMUSG00000028572	Hook1	-0.38131	0.00131093	0.0141702
ENSMUSG00000018340	Anxa6	0.450941	0.00131392	0.0141836
ENSMUSG00000052751	Repin1	-0.502391	0.00131396	0.0141836
ENSMUSG00000024456	Diaph1	-0.38831	0.00131625	0.0141987
ENSMUSG00000056899	Immp2l	-0.407893	0.00131795	0.0142073
ENSMUSG00000032812	Arap1	0.987624	0.00132033	0.0142137
ENSMUSG00000099061	Gm28050	1.27759	0.00132001	0.0142137
ENSMUSG00000066189	Cacng3	-0.569388	0.00132411	0.0142447
ENSMUSG00000029287	Tgfbr3	0.784953	0.00132649	0.0142606
ENSMUSG00000031309	Rps6ka3	-0.371923	0.00132873	0.0142751
ENSMUSG00000066687	Zbtb16	-0.438294	0.00132989	0.0142779
ENSMUSG00000054702	Ap1s3	-0.779753	0.00133192	0.01429
ENSMUSG00000113019	Gm47467	2.56242	0.00133811	0.0143467
ENSMUSG00000018334	Ksr1	0.650898	0.00134873	0.0144508
ENSMUSG00000021765	Fst	-2.1676	0.00135071	0.0144623
ENSMUSG00000057572	Zbtb8os	-0.825549	0.00135298	0.0144768
ENSMUSG00000062563	Cys1	-1.17154	0.00135692	0.0145091
ENSMUSG00000046574	Prr12	0.465475	0.00136035	0.014536
ENSMUSG00000028745	Capzb	0.620971	0.00136425	0.0145679
ENSMUSG00000002341	Ncan	-0.656261	0.00136644	0.0145815
ENSMUSG00000035530	Eif1	0.653514	0.00137766	0.0146913
ENSMUSG00000045671	Spred2	-0.630748	0.00139685	0.014886
ENSMUSG00000022429	Dmc1	-0.922912	0.00140262	0.0149274
ENSMUSG00000024914	Drap1	1.18349	0.00140243	0.0149274
ENSMUSG00000114005	Gm24474	-1.39934	0.00140406	0.0149327
ENSMUSG00000022477	Aco2	0.440853	0.00141042	0.0149903
ENSMUSG00000020576	Nbas	0.335792	0.00141463	0.015025
ENSMUSG00000116920		-1.17883	0.00141691	0.0150391
ENSMUSG00000117814		0.856575	0.0014186	0.015047
ENSMUSG00000036560	Lgi4	-1.21715	0.00141994	0.0150511
ENSMUSG00000033124	Atg9a	0.547276	0.00142263	0.0150696
ENSMUSG00000105279	Gm6260	-2.7888	0.00142516	0.0150864
ENSMUSG00000024966	Stip1	0.478106	0.00142638	0.0150891
ENSMUSG00000041674	BC006965	-0.97147	0.00143246	0.0151434
ENSMUSG00000041895	Wipi1	-0.797529	0.00143523	0.0151626
ENSMUSG00000036330	Slc18a1	2.16901	0.00143788	0.0151805
ENSMUSG00000035047	Kri1	0.48366	0.00143982	0.0151808
ENSMUSG00000058655	Eif4b	0.668999	0.00143893	0.0151808
ENSMUSG00000039782	Cpeb2	-0.376444	0.00144081	0.0151811
ENSMUSG00000040929	Rfx3	-0.407454	0.00144387	0.0152033
ENSMUSG00000016386	Mpped2	-0.45192	0.00144709	0.015227
ENSMUSG00000061455	Stx17	0.470619	0.00144953	0.0152426
ENSMUSG00000079481	Nhsl2	-0.415938	0.00145216	0.0152602
ENSMUSG00000051736	Fam229b	-0.747724	0.00145492	0.0152689
ENSMUSG00000097589	Dleu2	-0.41206	0.00145431	0.0152689
ENSMUSG00000097726	9530036O11Rik	-0.799578	0.00145605	0.0152707
ENSMUSG00000025791	Pgm2	0.532261	0.00145775	0.0152784
ENSMUSG00000027195	Hsd17b12	-0.796457	0.00146326	0.015315
ENSMUSG00000085385	Snhg17	0.783295	0.00146414	0.015315
ENSMUSG00000092559	Gm20475	-1.50989	0.00146225	0.015315
ENSMUSG00000036890	Gtdc1	-0.7809	0.00146683	0.015323
ENSMUSG00000048078	Tenm4	-0.308849	0.00146621	0.015323
ENSMUSG00000026956	Uap1l1	1.30293	0.00147253	0.0153724
ENSMUSG00000029468	P2rx7	-0.929944	0.00147635	0.015392
ENSMUSG00000050965	Prkca	-0.484952	0.00147558	0.015392
ENSMUSG00000034889	Cactin	0.845895	0.00147814	0.0154006
ENSMUSG00000020755	Sap30bp	0.458835	0.00148031	0.0154035
ENSMUSG00000049807	Arhgap23	0.446323	0.00148036	0.0154035
ENSMUSG00000020097	Sgpl1	0.566527	0.00148693	0.0154618
ENSMUSG00000019947	Arid5b	-0.711614	0.00149347	0.0155094
ENSMUSG00000026437	Cdk18	0.849547	0.00149274	0.0155094
ENSMUSG00000036646	Man1b1	0.472799	0.00149519	0.0155171
ENSMUSG00000006005	Tpr	0.298752	0.00149786	0.0155245
ENSMUSG00000027111	Itga6	-0.711745	0.00149694	0.0155245
ENSMUSG00000027827	Kcnab1	-0.531896	0.00150628	0.0156016
ENSMUSG00000057123	Gja5	2.91646	0.00151712	0.0157036
ENSMUSG00000022687	Boc	-0.517037	0.00151891	0.015709
ENSMUSG00000053094	Tmem248	0.597356	0.00151961	0.015709
ENSMUSG00000031530	Dusp4	-2.54052	0.00152149	0.0157181
ENSMUSG00000024544	Ldlrad4	-0.436037	0.00152396	0.0157334
ENSMUSG00000029228	Lnx1	0.375891	0.00153029	0.0157884
ENSMUSG00000034449	Dhrs11	0.89901	0.00153295	0.0157954
ENSMUSG00000062257	Opcml	-0.272044	0.00153293	0.0157954
ENSMUSG00000052013	Btla	0.905033	0.00153709	0.0158278
ENSMUSG00000037110	Ralgapa2	0.551537	0.00154464	0.0158952
ENSMUSG00000077276	Gm22784	-0.83453	0.00156373	0.0160812
ENSMUSG00000041958	Pigs	0.628134	0.00156632	0.016087
ENSMUSG00000042873	Lhfpl4	0.35436	0.00156623	0.016087
ENSMUSG00000030095	Tmem43	0.734132	0.00156975	0.0161117
ENSMUSG00000026047	Kdelc1	0.684102	0.00157106	0.0161148
ENSMUSG00000037447	Arid5a	1.68873	0.00157634	0.0161525
ENSMUSG00000087625	4930419G24Rik	-0.836562	0.00157678	0.0161525
ENSMUSG00000015599	Ttbk1	0.34864	0.00157917	0.0161666
ENSMUSG00000038970	Lmtk2	-0.225661	0.00158982	0.0162652
ENSMUSG00000117837		1.7176	0.00159113	0.0162681
ENSMUSG00000031503	Col4a2	0.644427	0.00159377	0.0162846
ENSMUSG00000031780	Ccl17	2.01083	0.00159497	0.0162863
ENSMUSG00000085614	1700123M08Rik	-0.736695	0.00159849	0.0163118
ENSMUSG00000024098	Twsg1	0.565042	0.00161139	0.0164223
ENSMUSG00000085631	9630028H03Rik	-0.644772	0.00161129	0.0164223
ENSMUSG00000055972	2810407A14Rik	2.25674	0.0016137	0.0164353
ENSMUSG00000031453	Rasa3	-0.416612	0.00161625	0.0164507
ENSMUSG00000025158	Rfng	-0.554229	0.00162293	0.0165081
ENSMUSG00000037984	Neurod6	-0.504437	0.00162491	0.0165177
ENSMUSG00000024120	Lrpprc	0.573447	0.00162643	0.0165225
ENSMUSG00000053025	Sv2b	-0.319574	0.00164682	0.016719
ENSMUSG00000036557	Stpg4	1.99678	0.0016524	0.0167649
ENSMUSG00000030329	Pianp	0.478855	0.00165619	0.0167926
ENSMUSG00000049670	Morn4	0.585184	0.00166113	0.0168319
ENSMUSG00000032875	Arhgef17	-0.331089	0.00166328	0.016843
ENSMUSG00000060961	Slc4a4	-0.486758	0.00166497	0.0168493
ENSMUSG00000032177	Pde4a	-0.589812	0.00166624	0.0168515
ENSMUSG00000114469	C730002L08Rik	-0.82656	0.00166967	0.0168753
ENSMUSG00000020642	Rnf144a	-0.488853	0.00167592	0.0169277
ENSMUSG00000004771	Rab11a	0.48856	0.00167949	0.016953
ENSMUSG00000066551	Hmgb1	-0.407141	0.00168065	0.016954
ENSMUSG00000031163	Glod5	1.78214	0.00168284	0.0169652
ENSMUSG00000058070	Eml1	-0.375184	0.00168484	0.0169746
ENSMUSG00000042225	Ammecr1	0.376332	0.00169213	0.0170372
ENSMUSG00000038648	Creb3l2	0.908369	0.00169373	0.0170425
ENSMUSG00000059213	Ddn	0.439926	0.0017062	0.0171571
ENSMUSG00000020802	Ube2o	0.394808	0.00171922	0.0172662
ENSMUSG00000025147	Mob2	0.390673	0.00171815	0.0172662
ENSMUSG00000068923	Syt11	0.408711	0.00172192	0.0172823
ENSMUSG00000025939	Ube2w	0.488005	0.00172464	0.0172878
ENSMUSG00000038060	Dlec1	-1.40511	0.00172387	0.0172878
ENSMUSG00000031490	Eif4ebp1	1.55081	0.00173337	0.0173643
ENSMUSG00000019505	Ubb	0.660871	0.00173615	0.0173812
ENSMUSG00000110260	Gm30504	1.35814	0.00173806	0.0173894
ENSMUSG00000009394	Syn2	-0.378598	0.00174619	0.0174597
ENSMUSG00000024764	Naa40	0.361592	0.00175911	0.0175778
ENSMUSG00000019132	BC005537	0.439232	0.00176187	0.0175898
ENSMUSG00000022217	Emc9	-0.918326	0.00176253	0.0175898
ENSMUSG00000021240	Abcd4	0.826024	0.00176436	0.0175914
ENSMUSG00000085265	Nell1os	-1.62629	0.0017649	0.0175914
ENSMUSG00000035049	Rrp12	0.755361	0.00176717	0.0176029
ENSMUSG00000022548	Apod	1.37163	0.00177064	0.0176264
ENSMUSG00000003746	Man1a	-0.748804	0.0017721	0.0176299
ENSMUSG00000024211	Grm8	-0.507839	0.00177879	0.0176853
ENSMUSG00000058006	Mdn1	0.350007	0.00179471	0.0178325
ENSMUSG00000047648	Fbxo30	0.756216	0.00179738	0.0178478
ENSMUSG00000022037	Clu	0.590976	0.00180177	0.0178802
ENSMUSG00000069372	Ctxn3	-2.13683	0.00181698	0.0180199
ENSMUSG00000032350	Gclc	0.4274	0.00182593	0.0180974
ENSMUSG00000055991	Zkscan5	1.15779	0.00182822	0.0181087
ENSMUSG00000085793	Lin52	0.590945	0.00183048	0.0181198
ENSMUSG00000004661	Arid3b	-0.960145	0.00183666	0.0181497
ENSMUSG00000022523	Fgf12	-0.293304	0.00183693	0.0181497
ENSMUSG00000052684	Jun	-1.06404	0.00183637	0.0181497
ENSMUSG00000019370	Calm3	0.706335	0.00184227	0.0181912
ENSMUSG00000040111	Gramd1b	-0.55412	0.00184427	0.0181996
ENSMUSG00000100923	Olfr10	2.46554	0.00184594	0.0182047
ENSMUSG00000098243	Gm4258	-0.701025	0.00186373	0.0183687
ENSMUSG00000042817	Flt3	-0.529616	0.00186898	0.018409
ENSMUSG00000029076	Sdf4	0.399693	0.00187421	0.0184491
ENSMUSG00000028197	Col24a1	-1.31546	0.00187775	0.0184725
ENSMUSG00000028854	Slc9a1	0.379707	0.00189153	0.0185949
ENSMUSG00000093629	Prox2os	-0.87999	0.00189254	0.0185949
ENSMUSG00000042595	Fam199x	0.565825	0.00189513	0.0186088
ENSMUSG00000004936	Map2k1	-0.325976	0.00191497	0.0187653
ENSMUSG00000021057	Akap5	-0.674938	0.00191375	0.0187653
ENSMUSG00000040919	4930505A04Rik	0.92969	0.00191579	0.0187653
ENSMUSG00000047227	Gm527	-0.677411	0.00191395	0.0187653
ENSMUSG00000029070	Mxra8	1.51861	0.00192363	0.0188258
ENSMUSG00000029319	Coq2	-0.408735	0.00192434	0.0188258
ENSMUSG00000074227	Spint2	-0.954874	0.00193451	0.0189136
ENSMUSG00000020948	Klhl28	0.390166	0.00194283	0.0189274
ENSMUSG00000021636	Marveld2	-1.44765	0.00193861	0.0189274
ENSMUSG00000034401	Spata6	0.663082	0.00194259	0.0189274
ENSMUSG00000046854	Pip5kl1	-1.27887	0.00194652	0.0189274
ENSMUSG00000048120	Entpd1	-1.20126	0.0019441	0.0189274
ENSMUSG00000054556	Gm4876	-0.507385	0.00194666	0.0189274
ENSMUSG00000084461	Gm22958	-2.26269	0.00194476	0.0189274
ENSMUSG00000108228	6430584L05Rik	-1.38596	0.0019412	0.0189274
ENSMUSG00000115729	AC118639.1	-0.662797	0.00194627	0.0189274
ENSMUSG00000032042	Srpr	0.550433	0.00195842	0.0190302
ENSMUSG00000024186	Rgs11	0.452115	0.00196055	0.0190392
ENSMUSG00000020694	Tlk2	0.412861	0.00196349	0.019056
ENSMUSG00000031302	Nlgn3	0.479665	0.00197201	0.0191167
ENSMUSG00000036167	Pphln1	0.440349	0.00197456	0.0191167
ENSMUSG00000111360	AC110091.2	-1.37516	0.00197417	0.0191167
ENSMUSG00000117391		1.67175	0.00197245	0.0191167
ENSMUSG00000044788	Fads6	0.666864	0.00198305	0.0191872
ENSMUSG00000031818	Cox4i1	0.753049	0.00198964	0.0192392
ENSMUSG00000038633	Degs1	0.630461	0.00200021	0.0193297
ENSMUSG00000033486	Catsper2	-0.584093	0.00201324	0.0194437
ENSMUSG00000056763	Cspp1	-0.331803	0.00202494	0.0195448
ENSMUSG00000030877	Mfsd13b	1.41916	0.00202891	0.0195713
ENSMUSG00000031865	Dctn1	0.468577	0.00203092	0.0195788
ENSMUSG00000008384	Sertad1	-1.47239	0.0020363	0.019596
ENSMUSG00000036281	Snapc4	0.426878	0.00203641	0.019596
ENSMUSG00000086166	Gm14342	1.26076	0.00203547	0.019596
ENSMUSG00000090558	Gm17202	-1.11145	0.00204231	0.0196409
ENSMUSG00000042354	Gnl3	0.781417	0.00204763	0.0196801
ENSMUSG00000014353	Tmem87b	0.505475	0.00205572	0.0197459
ENSMUSG00000034501	Pcnx4	0.500432	0.00206407	0.0198141
ENSMUSG00000026313	Hdac4	-0.365357	0.00206883	0.0198358
ENSMUSG00000079330	Lemd1	-1.25683	0.0020682	0.0198358
ENSMUSG00000031765	Mt1	1.72351	0.00207706	0.0199026
ENSMUSG00000034473	Sec22a	-0.521883	0.00207857	0.0199051
ENSMUSG00000057614	Gnai1	-0.363542	0.00208151	0.0199212
ENSMUSG00000085272	Sbk3	1.39739	0.00208673	0.0199592
ENSMUSG00000052605	Isoc2b	-1.61964	0.00208976	0.019976
ENSMUSG00000033792	Atp7a	-0.551171	0.00209154	0.0199811
ENSMUSG00000039137	Whrn	-0.674174	0.00209546	0.0200064
ENSMUSG00000027314	Dll4	3.27206	0.002103	0.0200664
ENSMUSG00000031065	Cdk16	0.416236	0.00211627	0.0201809
ENSMUSG00000028614	Ndc1	0.592669	0.00211892	0.0201941
ENSMUSG00000022607	Ptk2	-0.455991	0.00212512	0.0202409
ENSMUSG00000040867	Begain	-0.489296	0.00212686	0.0202453
ENSMUSG00000074925	Ptar1	-0.351284	0.00213273	0.0202891
ENSMUSG00000027508	Pag1	-0.501677	0.00213543	0.0203026
ENSMUSG00000032563	Mrpl3	0.394622	0.00214861	0.0204156
ENSMUSG00000027499	Pkia	-0.339363	0.00215349	0.0204498
ENSMUSG00000045658	Pid1	-0.577347	0.00216478	0.0205447
ENSMUSG00000024101	Washc1	0.734906	0.00216704	0.0205539
ENSMUSG00000028784	Spocd1	1.80026	0.00217433	0.0206107
ENSMUSG00000068015	Lrch1	-0.345635	0.00217822	0.0206352
ENSMUSG00000002778	Kdelr1	0.553341	0.00220341	0.0208614
ENSMUSG00000030103	Bhlhe40	-0.889525	0.00221276	0.0209374
ENSMUSG00000045180	Shroom2	0.600592	0.00222527	0.0210354
ENSMUSG00000086354	Gm13938	1.03479	0.00222577	0.0210354
ENSMUSG00000021254	Gpatch2l	0.372179	0.00223259	0.0210873
ENSMUSG00000016664	Pacsin2	-0.548674	0.00223958	0.0211157
ENSMUSG00000035845	Alg12	-0.863102	0.00223934	0.0211157
ENSMUSG00000060924	Csmd1	-0.250219	0.00223816	0.0211157
ENSMUSG00000027940	Tpm3	0.303176	0.00224836	0.0211858
ENSMUSG00000010461	Eya4	-1.23011	0.00225388	0.0212253
ENSMUSG00000069456	Rdh16	1.75159	0.00225967	0.0212671
ENSMUSG00000020461	Clhc1	1.59458	0.00226446	0.021287
ENSMUSG00000022783	Spag6	-0.533254	0.0022635	0.021287
ENSMUSG00000009566	Fpgs	0.718179	0.00227475	0.0213634
ENSMUSG00000020794	Ube2g1	0.329819	0.00227528	0.0213634
ENSMUSG00000075284	Wipf1	-0.519133	0.0022844	0.0214364
ENSMUSG00000020189	Osbpl8	-0.282856	0.00229333	0.0214947
ENSMUSG00000027584	Oprl1	0.90915	0.00229329	0.0214947
ENSMUSG00000002996	Hbp1	0.476198	0.00230044	0.0215487
ENSMUSG00000112039	Gm5136	-0.726217	0.00230335	0.0215632
ENSMUSG00000020919	Stat5b	-0.407213	0.00230478	0.0215639
ENSMUSG00000027971	Ndst4	2.04357	0.00231002	0.0215911
ENSMUSG00000085971	Gm15411	-1.00847	0.00231042	0.0215911
ENSMUSG00000020646	Mboat2	-0.300466	0.00231358	0.0216079
ENSMUSG00000028692	Akr1a1	0.462579	0.00231616	0.0216193
ENSMUSG00000030088	Aldh1l1	-1.04589	0.00232525	0.0216914
ENSMUSG00000037143	Cfap61	-1.06377	0.00232767	0.0217013
ENSMUSG00000030527	Crtc3	0.410245	0.00233388	0.0217283
ENSMUSG00000031561	Tenm3	-0.580937	0.00233203	0.0217283
ENSMUSG00000073514	Dok6	-0.27634	0.00233605	0.0217283
ENSMUSG00000109783	Gm45338	-2.13934	0.00233582	0.0217283
ENSMUSG00000036790	Slitrk2	-0.63461	0.00233886	0.0217417
ENSMUSG00000033991	Ttc37	0.383369	0.00234648	0.0217997
ENSMUSG00000118134		-0.764393	0.00235119	0.0218307
ENSMUSG00000044150	Bclaf3	-0.395516	0.00235877	0.0218755
ENSMUSG00000086072	Gm11861	-2.84496	0.00235814	0.0218755
ENSMUSG00000110618	Gm39822	-1.729	0.00236384	0.0219097
ENSMUSG00000026478	Lamc1	-0.395969	0.00236531	0.0219105
ENSMUSG00000003623	Crot	0.590492	0.00238502	0.0220691
ENSMUSG00000027523	Gnas	0.33499	0.00238521	0.0220691
ENSMUSG00000109814	Gm45847	1.104	0.0023934	0.0221319
ENSMUSG00000044968	Napepld	-0.554248	0.00239532	0.0221369
ENSMUSG00000032883	Acsl3	-0.346881	0.00240394	0.0222036
ENSMUSG00000031204	Asb12	1.46881	0.0024116	0.022236
ENSMUSG00000034088	Hdlbp	-0.391724	0.00241446	0.022236
ENSMUSG00000060288	Ppih	0.822964	0.00241279	0.022236
ENSMUSG00000068428	Gmnc	-2.54834	0.00241356	0.022236
ENSMUSG00000111443	Gm46123	-0.778715	0.0024101	0.022236
ENSMUSG00000097466	D430036J16Rik	-1.48973	0.00243357	0.022399
ENSMUSG00000025521	Tmem192	0.56068	0.00243681	0.0224159
ENSMUSG00000079157	Fam155a	0.254036	0.0024434	0.0224634
ENSMUSG00000021978	Extl3	-0.346263	0.00245322	0.0225276
ENSMUSG00000030753	Thap12	0.506042	0.00245264	0.0225276
ENSMUSG00000007589	Tinf2	0.97769	0.00246281	0.0226026
ENSMUSG00000034453	Polr3b	0.450705	0.00247289	0.022682
ENSMUSG00000003418	St8sia6	1.29932	0.00249086	0.0228204
ENSMUSG00000066151	Fkbp15	0.403523	0.00248996	0.0228204
ENSMUSG00000000305	Cdh4	-1.04167	0.00249408	0.0228367
ENSMUSG00000027177	Hipk3	-0.287298	0.00249824	0.0228583
ENSMUSG00000032495	Lrrc2	-2.06183	0.00249931	0.0228583
ENSMUSG00000057457	Phex	1.28617	0.00250106	0.0228611
ENSMUSG00000046764	A530053G22Rik	2.67261	0.002507	0.0229021
ENSMUSG00000031672	Got2	0.388442	0.00251704	0.0229806
ENSMUSG00000052087	Rgs14	-1.2833	0.00252149	0.0230081
ENSMUSG00000035776	Cd99l2	0.394179	0.00253306	0.0230902
ENSMUSG00000046807	Lrrc75b	1.53213	0.0025334	0.0230902
ENSMUSG00000040964	Arhgef10l	0.571827	0.00254234	0.0231584
ENSMUSG00000028347	Tmeff1	0.524646	0.00254703	0.0231878
ENSMUSG00000049583	Grm5	-0.265006	0.00255182	0.023218
ENSMUSG00000028049	Scamp3	0.716685	0.00255395	0.0232241
ENSMUSG00000039485	Tspyl4	0.65488	0.00255913	0.0232579
ENSMUSG00000050323	Ndufaf6	0.449377	0.00258511	0.0234806
ENSMUSG00000040557	Mettl27	1.30038	0.00258776	0.0234912
ENSMUSG00000024581	Napg	0.396611	0.00259517	0.023545
ENSMUSG00000030170	Wnt5b	1.52676	0.00260261	0.0235855
ENSMUSG00000042507	Elmsan1	0.482548	0.00260228	0.0235855
ENSMUSG00000024215	Spdef	1.44238	0.00260436	0.0235879
ENSMUSG00000020312	Shc2	-0.682908	0.00260752	0.023603
ENSMUSG00000036565	Ttyh3	-0.462256	0.00261825	0.0236867
ENSMUSG00000034525	Ice1	0.305572	0.00262618	0.0237448
ENSMUSG00000053024	Cntn2	-0.358041	0.00263032	0.0237687
ENSMUSG00000020108	Ddit4	0.866353	0.00263841	0.0238222
ENSMUSG00000084865	Gm15723	-0.745654	0.00263924	0.0238222
ENSMUSG00000021408	Ripk1	0.581935	0.0026528	0.023931
ENSMUSG00000023460	Rab12	0.69504	0.0026588	0.0239579
ENSMUSG00000063275	Hacd1	0.610257	0.00265868	0.0239579
ENSMUSG00000010097	Nxf1	-0.351916	0.00267089	0.0240531
ENSMUSG00000028970	Abcb1b	0.774145	0.0026796	0.0241179
ENSMUSG00000033581	Igf2bp2	2.3684	0.00268249	0.0241303
ENSMUSG00000077581	Gm24373	-0.886435	0.00268761	0.0241626
ENSMUSG00000031431	Tsc22d3	0.658455	0.00269317	0.0241989
ENSMUSG00000026672	Optn	0.850855	0.00269998	0.0242463
ENSMUSG00000026223	Itm2c	0.536894	0.00271157	0.0243367
ENSMUSG00000061462	Obscn	-1.6013	0.00271516	0.0243551
ENSMUSG00000097855	A930007I19Rik	0.670998	0.0027278	0.0244547
ENSMUSG00000044681	Cnpy1	-1.69917	0.00273793	0.0245316
ENSMUSG00000024883	Rin1	-0.897559	0.00275146	0.024625
ENSMUSG00000086213	A330040F15Rik	0.883831	0.00275077	0.024625
ENSMUSG00000026020	Nop58	0.480243	0.00276732	0.0247517
ENSMUSG00000058013	2025-09-11	-0.421435	0.00276873	0.0247517
ENSMUSG00000023009	Nckap5l	0.589437	0.00277611	0.0247897
ENSMUSG00000023977	Ubr2	0.314292	0.00277506	0.0247897
ENSMUSG00000046598	Bdh1	0.457976	0.00278638	0.0248674
ENSMUSG00000029622	Arpc1b	1.24204	0.00280478	0.0250176
ENSMUSG00000020541	Tom1l1	-0.539251	0.00281144	0.0250628
ENSMUSG00000023147	Wrb	0.494135	0.00281304	0.025063
ENSMUSG00000025410	Dctn2	0.415299	0.00282312	0.0251381
ENSMUSG00000047675	Rps8	1.03168	0.00282462	0.0251381
ENSMUSG00000053004	Hrh1	-1.4389	0.00282621	0.0251381
ENSMUSG00000044997	E130304I02Rik	-0.978419	0.00283046	0.0251617
ENSMUSG00000087177	E130307A14Rik	-0.303006	0.00283221	0.0251632
ENSMUSG00000026563	Tada1	-0.558991	0.00284331	0.0252477
ENSMUSG00000021770	Samd8	0.317153	0.0028472	0.0252546
ENSMUSG00000029560	Snx8	1.53322	0.00284727	0.0252546
ENSMUSG00000007458	M6pr	0.48088	0.0028494	0.0252593
ENSMUSG00000041949	Tango6	0.406027	0.00286873	0.0254024
ENSMUSG00000068206	Pick1	-0.481264	0.00286835	0.0254024
ENSMUSG00000097756	A730056A06Rik	-1.91804	0.00287077	0.0254063
ENSMUSG00000022668	Gtpbp8	-0.453265	0.00287335	0.0254149
ENSMUSG00000064247	Plcxd1	-1.33662	0.00288167	0.0254743
ENSMUSG00000030839	Sergef	-0.277324	0.00288835	0.0255191
ENSMUSG00000033981	Gria2	-0.39008	0.00289128	0.0255308
ENSMUSG00000024516	Sec11c	0.511223	0.00291201	0.0256567
ENSMUSG00000028577	Plaa	0.327358	0.00291153	0.0256567
ENSMUSG00000050541	Adra1b	-0.841776	0.00290767	0.0256567
ENSMUSG00000105891	A230001M10Rik	-1.58611	0.00291095	0.0256567
ENSMUSG00000022394	L3mbtl2	0.651955	0.0029138	0.0256582
ENSMUSG00000109336	Samd4b	0.413848	0.00291565	0.0256603
ENSMUSG00000075020	Mir670hg	-0.623697	0.00292277	0.0257087
ENSMUSG00000041607	Mbp	-0.742235	0.00292464	0.0257109
ENSMUSG00000100733	4932411K12Rik	-1.87228	0.00292632	0.0257115
ENSMUSG00000005469	Prkaca	0.342346	0.00294079	0.0258243
ENSMUSG00000038555	Reep2	-0.328878	0.00294275	0.0258272
ENSMUSG00000007029	Vars	0.471325	0.00295789	0.0259131
ENSMUSG00000022965	Ifngr2	0.513414	0.00295818	0.0259131
ENSMUSG00000028099	Polr3c	0.581461	0.00295949	0.0259131
ENSMUSG00000062198	2700097O09Rik	0.387422	0.0029607	0.0259131
ENSMUSG00000084915	C230037L18Rik	-0.856327	0.00295945	0.0259131
ENSMUSG00000039456	Morc3	-0.402649	0.00296282	0.0259174
ENSMUSG00000020389	Cdkl3	0.699663	0.0029797	0.0260506
ENSMUSG00000042604	Kcna4	-0.543794	0.00298494	0.0260821
ENSMUSG00000071644	Eef1g	0.419443	0.00298709	0.0260865
ENSMUSG00000020015	Cdk17	-0.289811	0.00299141	0.026102
ENSMUSG00000029084	Cd38	-1.30697	0.00299233	0.026102
ENSMUSG00000029093	Sorcs2	-0.560621	0.0029938	0.026102
ENSMUSG00000038150	Ormdl3	0.692675	0.00300133	0.0261533
ENSMUSG00000038587	Akap12	0.785796	0.00300486	0.0261696
ENSMUSG00000097580	Gm5432	-1.48884	0.00302852	0.0263613
ENSMUSG00000098145	Gm26936	-1.1726	0.00303942	0.0264416
ENSMUSG00000054364	Rhob	0.566025	0.00305214	0.0265378
ENSMUSG00000000058	Cav2	-0.757678	0.00306098	0.0266
ENSMUSG00000019194	Scn1b	0.410045	0.00306548	0.02661
ENSMUSG00000044949	Ubtd2	-0.361588	0.00306433	0.02661
ENSMUSG00000020023	Tmcc3	0.751771	0.00307385	0.0266535
ENSMUSG00000020447	Npc1l1	-1.6635	0.00307342	0.0266535
ENSMUSG00000040669	Phc1	-0.449997	0.00307975	0.0266901
ENSMUSG00000001794	Capns1	0.587627	0.00309137	0.0267032
ENSMUSG00000039148	Sart1	0.507164	0.00309083	0.0267032
ENSMUSG00000048429	Timm29	0.832986	0.00308551	0.0267032
ENSMUSG00000054944	5330416C01Rik	-1.91359	0.00308833	0.0267032
ENSMUSG00000061887	Ssbp3	-0.439908	0.00308417	0.0267032
ENSMUSG00000069729	Arid1b	-0.199893	0.00308693	0.0267032
ENSMUSG00000041440	Gk5	0.77066	0.00309423	0.0267134
ENSMUSG00000013921	Clip3	0.412165	0.00309723	0.0267144
ENSMUSG00000026361	Cdc73	0.322721	0.00309771	0.0267144
ENSMUSG00000026740	Dnajc1	-0.392365	0.003104	0.0267468
ENSMUSG00000033068	Entpd6	0.363151	0.00310821	0.0267468
ENSMUSG00000038257	Glra3	-0.825208	0.003105	0.0267468
ENSMUSG00000051978	Erich1	0.662821	0.00310735	0.0267468
ENSMUSG00000111278	Gm32743	-1.98724	0.00311114	0.0267575
ENSMUSG00000020847	Rph3al	-2.71272	0.00313414	0.0269407
ENSMUSG00000030982	9030624J02Rik	0.29274	0.00313923	0.0269699
ENSMUSG00000039913	Pak7	-0.349304	0.00314558	0.0270098
ENSMUSG00000031883	Car7	-0.550605	0.0031513	0.0270443
ENSMUSG00000051339	2900026A02Rik	-0.462746	0.00320656	0.0275036
ENSMUSG00000007653	Gabrb2	-0.306205	0.00321909	0.0275962
ENSMUSG00000042460	C1galt1	-0.573551	0.00322639	0.0276438
ENSMUSG00000052516	Robo2	-0.293375	0.00323627	0.0277135
ENSMUSG00000032641	Gpr19	0.482022	0.00324006	0.027731
ENSMUSG00000004698	Hdac9	-0.532345	0.00324589	0.0277585
ENSMUSG00000105811	Gm42707	-3.01289	0.00324677	0.0277585
ENSMUSG00000036572	Upf3b	0.35717	0.00325816	0.0278408
ENSMUSG00000001833	2025-09-07	-0.384956	0.0032681	0.0279108
ENSMUSG00000071753	C230004F18Rik	-0.327232	0.00329093	0.0280906
ENSMUSG00000001300	Efnb2	-0.521143	0.00330541	0.0281929
ENSMUSG00000021322	Aoah	1.53581	0.00330824	0.0281929
ENSMUSG00000021481	Zfp346	0.412387	0.00330715	0.0281929
ENSMUSG00000003131	Pafah1b2	0.387503	0.0033113	0.0282009
ENSMUSG00000107451	Gm44421	2.47762	0.00331274	0.0282009
ENSMUSG00000023169	Slc38a1	0.446405	0.00333876	0.0283807
ENSMUSG00000024855	Pacs1	-0.313019	0.00333922	0.0283807
ENSMUSG00000024991	Eif3a	0.348668	0.00333686	0.0283807
ENSMUSG00000030590	Fam98c	-0.627272	0.00334771	0.0284376
ENSMUSG00000000184	Ccnd2	0.794053	0.00335085	0.028449
ENSMUSG00000031563	Wwc2	0.506836	0.00335886	0.0285018
ENSMUSG00000037313	Tacc3	1.21222	0.00336113	0.0285058
ENSMUSG00000097209	AU022754	-2.05045	0.00336464	0.0285204
ENSMUSG00000061046	Haghl	-0.852596	0.00337464	0.0285898
ENSMUSG00000001986	Gria3	-0.443929	0.00338577	0.0286518
ENSMUSG00000032741	Tpcn1	-0.533179	0.00338723	0.0286518
ENSMUSG00000104658	Gm30275	1.29539	0.00338737	0.0286518
ENSMUSG00000033594	Spata2l	0.856099	0.00339215	0.0286617
ENSMUSG00000067430	Zfp763	0.545177	0.00339166	0.0286617
ENSMUSG00000034738	Nostrin	1.49094	0.00340167	0.0287268
ENSMUSG00000071660	Ttc9c	0.721027	0.00340495	0.0287392
ENSMUSG00000033272	Slc35a4	0.962948	0.00340962	0.0287634
ENSMUSG00000087674	4930447M23Rik	-1.20781	0.00341435	0.0287879
ENSMUSG00000117314		-1.90912	0.00341776	0.0288014
ENSMUSG00000068267	Cenpb	0.840953	0.00342365	0.0288357
ENSMUSG00000003402	Prkcsh	0.476376	0.00343022	0.0288757
ENSMUSG00000028211	Trp53inp1	0.822135	0.00344046	0.0289466
ENSMUSG00000110008	Olfr560	-2.35014	0.0034527	0.0290342
ENSMUSG00000048856	Slc25a47	0.704591	0.00345849	0.0290675
ENSMUSG00000073889	Il11ra1	-0.635918	0.00346034	0.0290676
ENSMUSG00000020265	Sumo3	0.736597	0.00346412	0.0290686
ENSMUSG00000024892	Pcx	0.470038	0.00346318	0.0290686
ENSMUSG00000029660	Tex26	1.83765	0.00346878	0.0290923
ENSMUSG00000034845	Plvap	-1.06724	0.00347377	0.0291187
ENSMUSG00000033721	Vav3	-0.598396	0.00347708	0.0291311
ENSMUSG00000113900	Gm40437	-0.798142	0.00348759	0.0292037
ENSMUSG00000027010	Slc25a12	0.316162	0.00350236	0.029312
ENSMUSG00000050271	Prag1	-1.0873	0.00352645	0.029498
ENSMUSG00000014164	Klhl3	-0.365708	0.00353168	0.0295062
ENSMUSG00000025162	Csnk1d	0.346413	0.00353644	0.0295062
ENSMUSG00000037400	Atp11b	0.371665	0.00353319	0.0295062
ENSMUSG00000071691	Gm960	0.80656	0.00353673	0.0295062
ENSMUSG00000105265	Sox2ot	-0.867353	0.00353348	0.0295062
ENSMUSG00000074896	Ifit3	2.05885	0.00354362	0.0295481
ENSMUSG00000034616	Ssh3	-0.413568	0.00356124	0.0296795
ENSMUSG00000020598	Nrcam	-0.280343	0.00356476	0.0296797
ENSMUSG00000055128	Cgrrf1	-0.440785	0.003565	0.0296797
ENSMUSG00000028542	Slc6a9	0.877922	0.00357179	0.0296987
ENSMUSG00000035283	Adrb1	-0.731861	0.0035729	0.0296987
ENSMUSG00000074738	Fndc10	0.762582	0.00357208	0.0296987
ENSMUSG00000027886	1700013F07Rik	-1.15768	0.00358666	0.0297974
ENSMUSG00000034190	Chmp7	0.518522	0.00359643	0.029863
ENSMUSG00000020936	Nmt1	0.533076	0.00360854	0.0299479
ENSMUSG00000118002		0.75294	0.00361448	0.0299815
ENSMUSG00000020231	Dip2a	0.502839	0.00363091	0.0300957
ENSMUSG00000020937	Plcd3	-0.751619	0.00363204	0.0300957
ENSMUSG00000028029	Aimp1	0.485181	0.00364264	0.0301677
ENSMUSG00000005225	Plekha8	-0.455756	0.00364754	0.0301831
ENSMUSG00000032870	Smap2	-0.312509	0.0036502	0.0301831
ENSMUSG00000086564	Cd101	-1.40709	0.00364978	0.0301831
ENSMUSG00000006958	Chrd	0.35332	0.00365421	0.0302005
ENSMUSG00000040289	Hey1	-1.00294	0.00366608	0.0302829
ENSMUSG00000029314	Gpat3	0.700095	0.0036716	0.0303126
ENSMUSG00000001228	Uhrf1	2.00036	0.00368117	0.0303443
ENSMUSG00000005125	Ndrg1	1.15162	0.00368108	0.0303443
ENSMUSG00000027950	Chrnb2	0.61364	0.0036788	0.0303443
ENSMUSG00000035919	Bbs9	-0.368764	0.00370041	0.0304712
ENSMUSG00000040125	Gpr26	-0.460844	0.00369975	0.0304712
ENSMUSG00000023050	Map3k12	-0.344211	0.00370536	0.0304804
ENSMUSG00000029790	Cep41	-1.25667	0.0037037	0.0304804
ENSMUSG00000034349	Smc4	0.916966	0.00371176	0.0305014
ENSMUSG00000085436	Zfp335os	0.684331	0.00371014	0.0305014
ENSMUSG00000063229	Ldha	-0.57021	0.00371508	0.0305129
ENSMUSG00000016921	Srsf6	-0.333429	0.00371984	0.0305362
ENSMUSG00000045287	Rtn4rl1	-0.39726	0.00373231	0.0306227
ENSMUSG00000026970	Rbms1	-0.570704	0.0037414	0.0306814
ENSMUSG00000035770	Dync1li2	0.378262	0.00376208	0.0308351
ENSMUSG00000028631	Kcnq4	0.571983	0.00377524	0.030927
ENSMUSG00000019082	Slc25a22	0.315273	0.00379926	0.0310469
ENSMUSG00000020923	Ubtf	-0.36968	0.00379966	0.0310469
ENSMUSG00000024360	Etf1	0.414779	0.00379831	0.0310469
ENSMUSG00000033618	Map3k13	-0.515874	0.00379397	0.0310469
ENSMUSG00000034681	Rnps1	0.514122	0.00379376	0.0310469
ENSMUSG00000030779	Rbbp6	0.333061	0.0038243	0.0312321
ENSMUSG00000045991	Onecut2	0.661172	0.0038282	0.0312479
ENSMUSG00000040536	Necab1	-0.384011	0.00384157	0.0313409
ENSMUSG00000030216	Wbp11	0.653554	0.00384601	0.031361
ENSMUSG00000021392	Nol8	0.46017	0.00385335	0.0314047
ENSMUSG00000039474	Wfs1	1.17946	0.00387069	0.0315299
ENSMUSG00000031858	Mau2	0.406582	0.00388429	0.0316178
ENSMUSG00000057766	Ankrd29	0.561649	0.00388609	0.0316178
ENSMUSG00000078622	Ccdc47	0.299714	0.00388746	0.0316178
ENSMUSG00000031751	Amfr	0.348426	0.00390016	0.0317048
ENSMUSG00000039106	Htr5a	0.631854	0.00390718	0.0317301
ENSMUSG00000094002	Gm9866	0.559875	0.00390727	0.0317301
ENSMUSG00000046182	Gsg1l	-0.636232	0.0039203	0.0318033
ENSMUSG00000085936	2610307P16Rik	-1.0728	0.0039191	0.0318033
ENSMUSG00000028121	Bcar3	-0.821045	0.00392584	0.031832
ENSMUSG00000045053	Kcng3	-0.847413	0.00394376	0.031961
ENSMUSG00000039166	Akap7	-0.43771	0.00395106	0.0320038
ENSMUSG00000003153	Slc2a3	0.286439	0.00395524	0.0320213
ENSMUSG00000015837	Sqstm1	0.401291	0.00397432	0.0321594
ENSMUSG00000004896	Rrnad1	-0.391547	0.00398717	0.0322415
ENSMUSG00000092341	Malat1	-0.303407	0.00398853	0.0322415
ENSMUSG00000018470	Kcnab3	-0.712302	0.00399507	0.0322779
ENSMUSG00000031833	Mast3	-0.578511	0.00400936	0.0323768
ENSMUSG00000033361	Prrg3	0.413448	0.00401386	0.0323967
ENSMUSG00000036295	Lrrn3	-0.371724	0.00401693	0.032405
ENSMUSG00000021461	Fancc	-0.347225	0.00401991	0.0324126
ENSMUSG00000021916	Glt8d1	-0.463058	0.00402559	0.0324419
ENSMUSG00000021266	Wars	0.549521	0.00403188	0.0324596
ENSMUSG00000049511	Htr1b	-1.1125	0.00403045	0.0324596
ENSMUSG00000037681	Esyt3	1.74039	0.00403497	0.032468
ENSMUSG00000029419	Gm996	-0.467053	0.00404643	0.0325437
ENSMUSG00000042410	Agps	0.508528	0.00406384	0.0326672
ENSMUSG00000021810	Ecd	0.462556	0.00406886	0.032691
ENSMUSG00000018322	Tomm34	0.406454	0.0040761	0.0327207
ENSMUSG00000043987	Cep164	0.345352	0.00407669	0.0327207
ENSMUSG00000026836	Acvr1	-0.430884	0.00409172	0.0328213
ENSMUSG00000039206	Daglb	-0.401415	0.00409381	0.0328213
ENSMUSG00000042828	Trim72	2.63435	0.00409542	0.0328213
ENSMUSG00000047712	Ust	0.596349	0.00409976	0.0328395
ENSMUSG00000024431	Nr3c1	-0.497926	0.00410815	0.0328901
ENSMUSG00000006641	Slc5a6	0.715885	0.00411132	0.0328989
ENSMUSG00000035469	Rcbtb1	0.520522	0.00411581	0.0329182
ENSMUSG00000025781	Atp5c1	0.397518	0.00412259	0.0329421
ENSMUSG00000040488	Ltbp4	-0.547411	0.00412296	0.0329421
ENSMUSG00000086052	Gm11802	-2.06329	0.00412755	0.0329622
ENSMUSG00000055675	Kbtbd11	-0.513844	0.00414077	0.0330512
ENSMUSG00000034145	Tmem63c	-0.38745	0.00414331	0.0330548
ENSMUSG00000043388	Tmem130	0.544329	0.00415458	0.0331281
ENSMUSG00000038331	Satb2	-0.322588	0.00417372	0.0331903
ENSMUSG00000039914	Coq10a	-0.476874	0.00417379	0.0331903
ENSMUSG00000041272	Tox	-0.672451	0.00417493	0.0331903
ENSMUSG00000070737	Tmem35b	-1.0739	0.00417383	0.0331903
ENSMUSG00000086968	4933431E20Rik	0.559479	0.00417433	0.0331903
ENSMUSG00000097164	Cep83os	-0.507351	0.00417263	0.0331903
ENSMUSG00000040359	Ufl1	-0.332377	0.00420338	0.0333997
ENSMUSG00000056708	Ier5	-0.793405	0.004208	0.0334197
ENSMUSG00000041438	Utp4	0.565656	0.00421683	0.0334731
[truncated: 36,009 more rows]

## Sheet: DAVID GO Results
Term	Count	% Enrichment	pvalue
down: motor neuron axon guidance	7	2.2	6.2e-07
up: response to endoplasmic reticulum stress	8	3.5	1.4e-05
down: cell differentiation	20	6.3	2.3e-05
up: cellular response to amino acid starvation	6	2.6	3.1e-05
up: endoplasmic reticulum unfolded protein response	6	2.6	4.1e-05
down: axon guidance	10	3.1	0.0001
up: tetrahydrofolate interconversion	4	1.7	0.00015
down: axon extension involved in axon guidance	4	1.3	0.00017
down: presynaptic modulation of chemical synaptic transmission	6	1.9	0.00024
up: intrinsic apoptotic signaling pathway in response to endoplasmic reticulum stress	5	2.2	0.00025
up: one-carbon metabolic process	4	1.7	0.00027
up: L-serine biosynthetic process	3	1.3	0.0003
down: non-motile cilium assembly	6	1.9	0.00036
down: cholesterol metabolic process	7	2.2	0.00041
down: negative regulation of DNA-templated transcription	18	5.7	0.00043
down: regulation of cell population proliferation	9	2.8	0.00046
down: inner ear development	6	1.9	0.00062
down: dichotomous subdivision of terminal units involved in salivary gland branching	3	0.9	0.00088
down: positive regulation of neurogenesis	5	1.6	0.00095
up: L-serine metabolic process	3	1.3	0.001
down: nervous system development	11	3.5	0.0011
down: neural crest cell migration	5	1.6	0.0013
up: tetrahydrofolate metabolic process	3	1.3	0.0014
up: glycine metabolic process	3	1.3	0.0014
down: neurogenesis	7	2.2	0.0017
down: G protein-coupled receptor signaling pathway, coupled to cyclic nucleotide second messenger	4	1.3	0.0023
down: regulation of potassium ion transmembrane transport	4	1.3	0.0023
up: negative regulation of transcription by RNA polymerase II	17	7.4	0.0023
down: sympathetic ganglion development	3	0.9	0.0031
down: circadian rhythm	6	1.9	0.0037
down: facial nerve structural organization	3	0.9	0.0038
up: cellular response to hypoxia	6	2.6	0.0038
up: response to toxic substance	5	2.2	0.0042
down: negative chemotaxis	4	1.3	0.0044
up: cell adhesion	11	4.8	0.0044
down: homophilic cell adhesion via plasma membrane adhesion molecules	7	2.2	0.0062
up: negative regulation of translation	5	2.2	0.0063
down: regulation of neuron differentiation	4	1.3	0.0064
up: transposable element silencing by piRNA-mediated DNA methylation	3	1.3	0.0064
down: cilium assembly	8	2.5	0.0069
down: axon extension	4	1.3	0.0074
down: negative regulation of synaptic transmission, glutamatergic	3	0.9	0.0076
down: semaphorin-plexin signaling pathway	4	1.3	0.0079
up: positive regulation of apoptotic process	9	3.9	0.008
down: neuron projection extension	4	1.3	0.0084
down: positive regulation of neuron projection development	7	2.2	0.0087
down: negative regulation of G protein-coupled receptor signaling pathway	3	0.9	0.0087
down: negative regulation of signal transduction	4	1.3	0.0095
down: cell surface receptor protein tyrosine kinase signaling pathway	5	1.6	0.0096
up: purine nucleotide biosynthetic process	3	1.3	0.0096
up: cellular response to glucose starvation	4	1.7	0.0098
down: positive regulation of transcription by RNA polymerase II	22	6.9	0.011
up: tissue regeneration	3	1.3	0.012
down: positive regulation of vasoconstriction	4	1.3	0.013
down: negative regulation of cell population proliferation	10	3.1	0.014
up: antiviral innate immune response	4	1.7	0.014
up: glycine biosynthetic process from serine	2	0.9	0.014
down: regulation of transcription by RNA polymerase II	25	7.9	0.015
down: potassium ion transmembrane transport	6	1.9	0.015
down: cilium movement	4	1.3	0.015
down: negative regulation of transcription by RNA polymerase II	18	5.7	0.016
down: regulation of synapse maturation	3	0.9	0.018
down: retinal ganglion cell axon guidance	3	0.9	0.018
down: establishment of localization in cell	7	2.2	0.019
up: heterotypic cell-cell adhesion	3	1.3	0.019
down: axonal fasciculation	3	0.9	0.02
down: cerebrospinal fluid circulation	3	0.9	0.02
down: bone remodeling	3	0.9	0.02
down: hair follicle development	4	1.3	0.02
up: cell fate commitment	4	1.7	0.021
up: regulation of apoptotic process	6	2.6	0.021
up: proline biosynthetic process	2	0.9	0.021
up: positive regulation of autophagy in response to ER overload	2	0.9	0.021
up: formate biosynthetic process	2	0.9	0.021
up: cell-cell signaling	4	1.7	0.021
down: cellular response to low-density lipoprotein particle stimulus	3	0.9	0.022
up: visual perception	5	2.2	0.022
down: cell migration involved in sprouting angiogenesis	3	0.9	0.023
down: regulation of Notch signaling pathway	3	0.9	0.023
down: outflow tract morphogenesis	4	1.3	0.025
down: regulation of neurotransmitter receptor localization to postsynaptic specialization membrane	3	0.9	0.025
down: positive regulation of vascular associated smooth muscle cell migration	3	0.9	0.025
down: response to calcium ion	4	1.3	0.026
down: basal dendrite arborization	2	0.6	0.028
down: regulation of axon extension involved in axon guidance	2	0.6	0.028
down: facioacoustic ganglion development	2	0.6	0.028
up: glycine biosynthetic process	2	0.9	0.028
down: extracellular matrix organization	6	1.9	0.03
up: positive regulation of intrinsic apoptotic signaling pathway	3	1.3	0.03
down: outflow tract septum morphogenesis	3	0.9	0.031
up: DNA damage response, signal transduction by p53 class mediator	3	1.3	0.031
down: negative regulation of DNA-binding transcription factor activity	4	1.3	0.032
up: cell-matrix adhesion	4	1.7	0.032
up: regulation of cell cycle	6	2.6	0.032
down: behavioral response to pain	3	0.9	0.033
down: camera-type eye morphogenesis	3	0.9	0.033
down: cilium movement involved in cell motility	3	0.9	0.033
down: negative regulation of axon extension	3	0.9	0.033
down: neuron development	4	1.3	0.033
up: cell adhesion mediated by integrin	3	1.3	0.033
down: skeletal system development	5	1.6	0.034
up: protein processing	4	1.7	0.035
up: positive regulation of neuron apoptotic process	4	1.7	0.035
up: amino acid biosynthetic process	2	0.9	0.035
down: response to xenobiotic stimulus	8	2.5	0.036
up: positive regulation of extrinsic apoptotic signaling pathway	3	1.3	0.036
down: regulation of synaptic transmission, glutamatergic	3	0.9	0.037
down: cell-cell adhesion mediated by cadherin	3	0.9	0.037
down: positive regulation of DNA-templated transcription	14	4.4	0.037
down: negative regulation of neutrophil chemotaxis	2	0.6	0.037
down: ventral trunk neural crest cell migration	2	0.6	0.037
down: sympathetic neuron projection guidance	2	0.6	0.037
up: negative regulation of protein phosphorylation	4	1.7	0.037
down: animal organ morphogenesis	5	1.6	0.039
up: folic acid metabolic process	2	0.9	0.042
up: integrated stress response signaling	2	0.9	0.042
up: transposable element silencing by piRNA-mediated heterochromatin formation	2	0.9	0.042
up: L-proline biosynthetic process	2	0.9	0.042
up: circadian rhythm	4	1.7	0.042
down: potassium ion transport	4	1.3	0.046
up: cellular response to dexamethasone stimulus	3	1.3	0.046
up: negative regulation of cold-induced thermogenesis	3	1.3	0.046
down: phospholipase C-activating serotonin receptor signaling pathway	2	0.6	0.047
down: trigeminal ganglion development	2	0.6	0.047
down: determination of left/right symmetry	4	1.3	0.047
up: endocytosis	5	2.2	0.048
up: HRI-mediated signaling	2	0.9	0.049
up: metaphase/anaphase transition of mitotic cell cycle	2	0.9	0.049
up: fatty acid beta-oxidation	3	1.3	0.051
down: cellular response to hormone stimulus	3	0.9	0.053
down: regulation of synapse organization	3	0.9	0.053
down: adenylate cyclase-activating G protein-coupled receptor signaling pathway	5	1.6	0.053
down: monoatomic ion transmembrane transport	4	1.3	0.054
up: cell-cell adhesion	5	2.2	0.054
down: platelet activation	3	0.9	0.055
up: positive regulation of T-helper 1 cell cytokine production	2	0.9	0.055
up: retina vasculature morphogenesis in camera-type eye	2	0.9	0.055
down: trigeminal nerve structural organization	2	0.6	0.056
down: negative regulation of serotonin secretion	2	0.6	0.056
down: sympathetic neuron projection extension	2	0.6	0.056
down: negative regulation of neuron projection development	4	1.3	0.056
down: chemical synaptic transmission	5	1.6	0.057
down: cholesterol biosynthetic process	3	0.9	0.058
up: cellular oxidant detoxification	3	1.3	0.058
up: negative regulation of fat cell differentiation	3	1.3	0.058
down: cellular response to starvation	4	1.3	0.059
down: steroid biosynthetic process	3	0.9	0.06
down: myelination	4	1.3	0.06
down: actin filament organization	5	1.6	0.062
up: cellular response to arsenic-containing substance	2	0.9	0.062
up: negative regulation of cell population proliferation	7	3.1	0.064
down: cholesterol import	2	0.6	0.065
down: trans-synaptic signaling, modulating synaptic transmission	2	0.6	0.065
down: gonadotrophin-releasing hormone neuronal migration to the hypothalamus	2	0.6	0.065
down: glucocorticoid biosynthetic process	2	0.6	0.065
down: regulation of vascular permeability	2	0.6	0.065
down: branchiomotor neuron axon guidance	2	0.6	0.065
down: positive regulation of epidermal cell differentiation	2	0.6	0.065
down: neural crest cell migration involved in autonomic nervous system development	2	0.6	0.065
up: neurogenesis	4	1.7	0.068
down: adult behavior	3	0.9	0.068
up: regulation of centrosome cycle	2	0.9	0.069
down: response to insulin	4	1.3	0.07
up: animal organ morphogenesis	4	1.7	0.071
down: positive regulation of cell-substrate adhesion	3	0.9	0.071
down: regulation of neurogenesis	3	0.9	0.073
down: regulation of MAP kinase activity	2	0.6	0.073
down: small molecule metabolic process	2	0.6	0.073
down: neural tube patterning	2	0.6	0.073
down: G protein-coupled serotonin receptor signaling pathway	2	0.6	0.073
down: serotonin receptor signaling pathway	2	0.6	0.073
up: negative regulation of growth	2	0.9	0.075
down: protein localization to plasma membrane	5	1.6	0.078
down: heterophilic cell-cell adhesion via plasma membrane cell adhesion molecules	3	0.9	0.079
down: ventricular septum morphogenesis	3	0.9	0.079
up: regulation of cell shape	4	1.7	0.081
up: cellular response to leucine starvation	2	0.9	0.082
up: positive regulation of ubiquitin-protein transferase activity	2	0.9	0.082
up: proline transport	2	0.9	0.082
up: glycolipid biosynthetic process	2	0.9	0.082
up: response to aldosterone	2	0.9	0.082
up: cellular response to parathyroid hormone stimulus	2	0.9	0.082
up: ER overload response	2	0.9	0.082
down: action potential	3	0.9	0.082
down: positive regulation of B cell proliferation	3	0.9	0.082
down: intestinal cholesterol absorption	2	0.6	0.082
down: urinary bladder smooth muscle contraction	2	0.6	0.082
down: protein targeting to membrane	3	0.9	0.085
down: fat cell differentiation	4	1.3	0.086
down: cholesterol homeostasis	4	1.3	0.086
down: heart development	7	2.2	0.086
down: positive regulation of apoptotic process	8	2.5	0.087
up: negative regulation of oxidative stress-induced neuron intrinsic apoptotic signaling pathway	2	0.9	0.089
up: positive regulation of fibroblast apoptotic process	2	0.9	0.089
up: chondrocyte differentiation	3	1.3	0.089
down: regulation of mitotic cell cycle	3	0.9	0.09
down: cell surface receptor signaling pathway via JAK-STAT	3	0.9	0.09
down: mammary gland duct morphogenesis	2	0.6	0.091
down: negative regulation of synaptic transmission, GABAergic	2	0.6	0.091
down: endothelial cell chemotaxis	2	0.6	0.091
down: positive regulation of male gonad development	2	0.6	0.091
up: response to growth hormone	2	0.9	0.095
up: positive regulation of hippo signaling	2	0.9	0.095
down: negative regulation of fat cell differentiation	3	0.9	0.096
down: hepatocyte growth factor receptor signaling pathway	3	0.9	0.099
down: symbiont entry into host cell	3	0.9	0.099
down: negative regulation of axon extension involved in axon guidance	2	0.6	0.1
down: regulation of behavior	2	0.6	0.1
down: defense response to tumor cell	2	0.6	0.1
down: axonogenesis involved in innervation	2	0.6	0.1
down: regulation of epithelial cell differentiation	2	0.6	0.1
down: negative regulation of platelet aggregation	2	0.6	0.1
