# Supplementary material for: Calcineurin depletion coincides with phosphorylated TDP-43 deposition in a mouse model of ALS/FTLD-TDP
Source: Acta Neuropathol Commun. 2026 Jan 3;14:33. doi: 10.1186/s40478-025-02192-9 (PMC12870385; doi:10.1186/s40478-025-02192-9)
Supplement: Supplementary file 11 — Supplementary Material 11. Table S3: Survey of TDP-43 kinases and phosphatases using TDP-map proteomics dataset. Table 1 lists results for kinases and phosphatases detected in the dataset in both summary format (down, no change, up), and fold change (FC) and p-value (Pval) data for 1, 2, 4, and 6 weeks post-induction (off Dox) and at 6 weeks post-induction (off Dox) + 2 weeks of recovery (on Dox). Table 2 lists the kinases and phosphatases surveyed. [file 40478_2025_2192_MOESM11_ESM.xlsx]

## Sheet: proteomics data summary
	ID	Uniprot	Protein.names	1 week off Dox	2 weeks off Dox	4 weeks off Dox	6 weeks off Dox	6 weeks off Dox + 2 recovery	Week.1.FC	Week.1.Pval	Week.2.FC	Week.2.Pval	Week.4.FC	Week.4.Pval	Week.6.FC	Week.6.Pval	Week.6...recovery.FC	Week.6...recovery.Pval
Phosphatases
calcineurin	PPP3CA	P63328	Serine/threonine-protein phosphatase 2B catalytic subunit alpha isoform	Down	Down	Down	Down	Down	-0.240518	1.56e-07	-0.298916	1.9e-09	-0.494056	1.04e-12	-0.478484	4.93e-13	-0.287202	2.75e-09
	PPP3CB	P48453	Serine/threonine-protein phosphatase 2B catalytic subunit beta isoform	Down	Down	Down	Down	Down	-0.200453	1.03e-06	-0.214417	1.35e-05	-0.350228	1.59e-09	-0.300326	2.13e-08	-0.160804	1.52e-05
	PPP3CC	P48455	Serine/threonine-protein phosphatase 2B catalytic subunit gamma isoform	Down	Down	No change	No change	No change	-0.163513	0.00483885	-0.153245	0.0322148	-0.0833696	0.178553	-0.0664008	0.367643	-0.00458072	0.941321
	PPP3R1	Q63810	Calcineurin subunit B type 1	Down	No change	Down	Down	No change	-0.708305	0.000862656	-0.210963	0.138403	-0.518978	0.0052042	-0.402122	0.0067527	-0.287804	0.062578
Pp1	PPP1CA	P62137	Serine/threonine-protein phosphatase PP1-alpha catalytic subunit	No change	No change	No change	Down	No change	-0.0216458	0.633773	0.0206727	0.632174	-0.073234	0.239286	-0.109735	0.0250145	-0.0850909	0.0722502
	PPP1CB	P62141	Serine/threonine-protein phosphatase PP1-beta catalytic subunit	No change	No change	No change	No change	Down	-0.0176928	0.588336	0.0171176	0.604845	0.0235308	0.477867	-0.0267129	0.424453	-0.0829456	0.0180724
	PPP1CC	P63087	Serine/threonine-protein phosphatase PP1-gamma catalytic subunit	No change	No change	No change	Down	No change	-0.0908299	0.24342	-0.135754	0.170627	-0.123656	0.13395	-0.244633	0.00278937	-0.0605284	0.487579
Kinases
TTBK1	TTBK1	Q6PCN3	Tau-tubulin kinase 1	Up	Up	Up	Up	No change	0.305091	9.25e-05	0.579804	9.63e-10	0.293733	0.000163207	0.285325	0.000235048	0.0462095	0.467425
CK1	CSNK1A1	Q8BK63	Casein kinase I isoform alpha	No change	No change	No change	No change	No change	0.0125438	0.734578	-0.0712332	0.0959326	-0.0087613	0.832833	-0.0464579	0.252559	0.0295871	0.439485
	CSNK1D	Q9DC28	Casein kinase I isoform delta	No change	Up	No change	Up	No change	0.080442	0.253657	0.234678	0.0021366	0.150154	0.0538803	0.292085	0.000408512	0.0801168	0.253965
	CSNK1E	Q9JMK2	Casein kinase I isoform epsilon	No change	No change	No change	No change	No change	-0.100133	0.134035	0.0568867	0.379234	0.0346394	0.599199	0.0843759	0.195225	0.0679104	0.323961
	CSNK1G1	Q8BTH8	Casein kinase I isoform gamma-1	No change	No change	No change	No change	Down	-0.0131948	0.855084	-0.0420709	0.507861	-0.0874596	0.214624	-0.100165	0.0653919	-0.128527	0.0252766
	CSNK1G2	Q8BVP5	Casein kinase I isoform gamma-2	No change	No change	No change	No change	No change	-0.144038	0.163102	-0.211404	0.0737873	-0.206188	0.0780998	-0.171673	0.115978	-0.0593199	0.503759
	CSNK1G3	Q8C4X2	Casein kinase I isoform gamma-3	Down	Down	Down	Down	Down	-0.110161	0.00370595	-0.153145	0.000132291	-0.113145	0.00489409	-0.193113	2.99e-05	-0.136894	0.000765327
P38	MAPK11	Q9WUI1	Mitogen-activated protein kinase 11	No change	No change	No change	No change	Down	-0.0593282	0.370393	0.0555327	0.385068	-0.0764665	0.216191	-0.050737	0.441815	-0.143232	0.0389961
	MAPK14	P47811	Mitogen-activated protein kinase 14	Down	Down	Down	Down	Down	-0.155309	0.00324868	-0.179129	0.00123213	-0.200991	0.00132308	-0.130102	0.0198757	-0.1147	0.0243019
Ikk	IKBKB	O88351	Inhibitor of nuclear factor kappa-B kinase subunit beta	No change	No change	No change	No change	No change	0.0466463	0.725437	-0.00764665	0.954918	-0.124725	0.332813	-0.0202526	0.891881	-0.17241	0.260075
	IKBKG	O88522	NF-kappa-B essential modulator (NEMO)	No change	No change	Down	No change	No change	-0.135932	0.198929	-0.0988614	0.307243	-0.239534	0.0296966	-0.110307	0.245174	0.0161924	0.854655

## Sheet: proteins surveyed
calcineurin	Ppp3ca
	Ppp3cb
	Ppp3cc
	Ppp3r1
	Ppp3r2
Pp1	Ppp1ca
	Ppp1cb
	Ppp1cc
CK1	Csnk1a1
	Csnk1d
	Csnk1e
	Csnk1g2
	Csnk1g3
	Csnk1g1
Cdc7	Cdc7
	Dbf4
p38alpha	Mapk14
P38	Mapk11
	Mapk12
	Mapk13
Ikk	Chuk
	Ikbkb
	Ikbkg
TTBK1	Ttbk1
TTBk2	Ttbk2
